# Supplementary material for: CD4+ T cell-induced inflammatory cell death controls immune-evasive tumours
Source: Nature. 2023 Jun 14;618(7967):1033–40. doi: 10.1038/s41586-023-06199-x (PMC10307640; doi:10.1038/s41586-023-06199-x)
Supplement: Supplementary file 10 — Source Data Fig. 1 [file 41586_2023_6199_MOESM10_ESM.xlsx]

## Sheet: Fig.1a
CD8 T cells in human melanoma
Patient #	CD8 TC	CD8 IM	MHC-I	MHC-II
1	203	291	High	Int
2	4	34	High	Int
3	235	425	High	Int
4	426	635	High	High
5	331	484	High	Int
6	338	402	High	High
7	75	268	Inter	Int
8	52	137	Inter	Int
9	8	357	Inter	Int
10	5	78	Inter	Low
11	1	477	Inter	Int
12	14	4	Low	Low
13	86	124	Low	Low
14	3	327	Low	Int
15	21	29	Low	Int
16	14	429	Low	Int
17	2	48	Low	Int
18	30	3	Low	Int
19	7	16	High	Int
20	3	159	Inter	Int

## Sheet: Fig.1h
B16 survival, CD4 vs CD8 ACT
Days	NT	CD4+ ACT	CD8+ ACT
33	1
19	1
24	1
28	1
100		0
100		0
100		0
100		0
100		0
100		0
38			1
100			0
100			0
100			0
100			0

## Sheet: Fig.1i
B16 survival, CD4 ACT components
Days	NT	CI	LV	CLVI
18	1
18	1
27	1
27	1
18		1
20		1
34		1
36		1
39		1
15			1
18			1
32			1
36			1
48				1
100				0
100				0
100				0

## Sheet: Fig.1j
Cell per mg B16 components
	Mature monos		Mature macs		Immature monos		Neutrophils		DC		endo Lymphocytes		transferred CD4+
NT	133.729	112.1	53.2977	68.6411	42.6382	77.1705	19.0895	21.6421	60.5179	27.1334	69.0473	44.8993	0	0
CI	334.024	365.423	150.191	165.941	495.029	877.368	173.002	70.8901	49.4292	64.8824	135.93	86.5099	0	0
LV	502.677	462.527	178.182	176.037	436.039	612.676	81.1149	44.9077	144.971	108.648	243.345	172.388	6.9034	8.69182
CLVI	886.696	1547.91	231.312	125.359	154.208	160.787	583.193	238.321	29.9772	28.0378	258.894	194.512	19.0764	22.7807

## Sheet: Fig.1k
Tbet and FoxP3 %
	T-bet+					FoxP3+					T-bet+ and FoxP3+
NT endogenous	0	8.41751	2.8169	3.22581		5.90164	30.9764	5.6338	37.3272		0.327869	5.05051	0	5.99078
CI endogenous	2.65957	9.01639	14.8148	2.19512		28.1915	25.4098	12.5926	38.0488		3.19149	18.8525	22.2222	7.07317
VT endogenous	7.66581	3.6156	12.5323	5.11785	38.2812	40.2239	7.04091	19.509	20.2694	2.86458	20.6718	3.52046	8.39793	6.19529	17.9688
VT transferred TRP1	36.4706	67.2619	45.614	52.6316	56.9149	27.0588	0	0	0	0	22.3529	0.595238	0	0	2.92553
CVTI endogenous	26.5625	43.1655	62.069	39.7436		0	0	0	1.06838		0.78125	2.15827	0.492611	8.11966
CVTI transferred TRP1	63.2287	47.619	83.5106	90.2597		0	0	0	0		0.44843	0	1.59574	0.649351

## Sheet: Fig.1l
HCmel12 Ciita-KO survival, CD4 ACT
days	NT	CD4 ACT
27	1
31	1
31	1
31	1
57		1
76		1
100		0
100		0
100		0
100		0
100		0
100		0
100		0
100		0
100		0
100		0

## Sheet: Fig.1m
HCmel12 Trp1-KO survival, CD4 ACT
days	NT	CD4 ACT
22	1
22	1
22	1
26	1
27	1
28	1
28	1
29	1
33	1
28		1
36		1
36		1
42		1
42		1
46		1
46		1
46		1
48		1
86		1

## Sheet: Fig.1n
HCmel12 CRISPR-ctrl survival, CD4 vs CD8 ACT
Days	NT	CD4 ACT	CD8 ACT
22	1
24	1
27	1
19	1
22	1
31	1
34	1
34	1
37	1
49		1
120		0
120		0
120		0
120		0
120		0
120		0
120		0
120		0
120		0
57			1
49			1
60			1
67			1
100			0
100			0
100			0
100			0
100			0
100			0

## Sheet: Fig.1o
HCmel12 Jak1-KO survival, CD4 vs CD8 ACT
days	NT	CD4 ACT	CD8 Act
24	1
24	1
24	1
27	1
31	1
34	1
57		1
94		1
94		1
100		0
100		0
100		0
100		0
100		0
100		0
34			1
37			1
41			1
41			1
49			1
49			1
52			1
57			1

## Sheet: Fig.1p
Cells per mg CD4 vs CD8 in CRISPR-ctrl vs Jak1-KO
	Neutrophils				Mature monocytes				Mature macrophages				Immature monocytes				End.Lymph.				DC				transferred CD8+				transferred CD4+
WT NT	27.297	34.1825	21.4753	25.5532	116.987	186.105	137.442	147.422	126.736	376.008	335.015	180.838	341.212	668.458	300.654	308.603	302.216	562.113	242.671	251.6	62.393	72.1631	40.8031	68.797	0	0	0	0	0	0	0	0
WT CD4	264.21	211.779	780.242	503.231	565.721	892.793	894.545	775.622	152.31	170.254	119.273	304.709	329.486	514.913	417.454	429.362	195.827	186.864	154.06	230.84	49.7337	95.5081	109.333	69.252	0	0	0	0	3.10836	4.15253	14.9091	9.2336
WT CD8	19.0915	14.9212	130.597	70.3661	548.881	477.477	691.077	551.201	181.369	134.29	331.935	125.095	305.464	339.456	402.675	418.287	649.112	507.32	620.337	430.015	57.2746	37.3029	125.156	50.82	620.475	354.378	419	304.92	0	0	0	0
Jak1 KO NT	89.8905	30.9293	64.3157	29.5552	55.0942	46.8929	49.5231	43.8561	50.0197	53.378	46.9505	46.2395	60.1687	53.378	70.1041	33.8454	98.5896	58.3666	74.6062	73.8879	9.42401	6.48518	16.7221	10.964	0	0	0	0	0	0	0	0
Jak1 KO CD4	211.154	184.829	261.91	138.945	379.117	250.709	165.331	25.3227	119.974	65.8797	76.9361	9.95446	331.128	248.879	212.802	21.4807	71.9843	120.779	65.4775	5.93775	47.9895	21.9599	29.4649	4.19135	0	0	0	0	38.3916	16.4699	3.27388	0.698559
Jak1 KO CD8	143.048	207.539	59.8224	128.618	109.921	129.286	101.238	181.331	28.6096	37.425	55.2207	50.6039	167.14	185.424	156.459	202.415	161.117	130.988	190.972	267.779	18.0692	18.7125	36.8138	14.7595	123.473	139.493	549.906	206.632	0	0	0	0

[truncated: 1 more sheets: Fig.1r]
