# Supplementary material for: CD4+ T cell-induced inflammatory cell death controls immune-evasive tumours
Source: Nature. 2023 Jun 14;618(7967):1033–40. doi: 10.1038/s41586-023-06199-x (PMC10307640; doi:10.1038/s41586-023-06199-x)
Supplement: Supplementary file 11 — Source Data Fig. 2 [file 41586_2023_6199_MOESM11_ESM.xlsx]

## Sheet: Fig.2b
Arrest coefficient					Mean speed
CD8 outside	CD8 inside	CD4 outside	CD4 inside		CD8 outside	CD8 inside	CD4 outside	CD4 inside
1	0.7	0.7	0.7		2.91037	2.09	1.76016	1.89294
0.85	1	0.15	1		1.69589	1.15	5.62279	1.22737
0.833333	1	0.333333	0.95		3.89231	1.2	4.66876	1.88227
1	1	0.9	0.9		1.72124	0.74	1.68732	1.86551
0.6	1	0.95	1		2.13979	1.13	1.2307	1.57286
0.85	1	0.3	0.75		1.97766	0.99	3.64585	2.21506
1	1	0.9	1		1.94223	1.18	1.56783	1.38804
1	1	0.95	0.888889		1.11988	1.09	1.75891	1.54481
0.6	0.2	0.95	1		0.919131	2.82	1.29217	0.917382
1	0.5	1	1		1.06536	2.79	1.2845	0.574847
0.666667	1	0.9	0.75		1.9706	0.9	1.58034	1.78102
1	1	0.8	1		0.982982	0.84	2.08732	0.504299
0.6	1	0.65	0.7		1.26437	1.1	2.37557	1.82582
1	0.75	0.8	0.7		1.47047	0.78	0.799686	2.42694
0.833333	1	0.9	0.25		1.83698	1.51	1.59514	3.70304
1	0.75	0.888889	0		2.25318	0.99	1.65176	6.95256
0.85	0.333333	0.55	0.7		1.64495	1.08	2.26618	3.09705
1	0.75	1	0.0909091		1.14324	1.71	0.655188	7.09494
0.5	0.8	0.85	0.55		2.57088	4.52	1.64162	3.20017
0.65	0.85	0.705882	0		1.24923	2.86	2.54368	6.22692
0.846154	1	0.277778	0.666667		2.79204	1.83	3.84709	4.73907
0.416667	0.384615	0.444444	0.3		1.70627	1.55	3.86299	2.81628
0.9	0.714286	1	1		3.10735	1.14	1.124	2.25794
0.625	0.352941	0.75	1		1.41115	2.94	2.37415	1.89581
1	0.35	1	0.65		1.55872	1.2	1.03295	1.99988
1	0.95	1	1		2.39809	3.49	0.484225	1.36156
0.578947	0.8	1	0.15		2.47728	1.7	0.818112	3.93428
0.714286	0.944444	1	0.7		2.19032	3.12	1.66156	1.96222
0.8	1	0.583333	0.363636		2.28966	1.17	2.86421	2.32746
0.789474	0.85	0.1	0.25		1.1746	2.26	5.23088	3.7198
0.333333	1	0.05	0.8		0.813264	1.71	5.25837	1.52698
0.526316	0.857143	1	0.55		2.57441	0.93	0.282587	2.44141
0.2	0.55	1	0.5		2.40386	1.46	0.506042	2.21408
0.3	0.85	1	0.7		0.963208	1.36	0.487071	2.59943
0.9	0.6	0.65	0.5		2.04282	1.45	2.65796	3.87616
0.95	1	1	0.95		1.05354	1.67	1.21439	1.72331
0.5	0.7	0.95	1		1.23519	3.99	1.96318	1.42295
0.3	1	0.5	0.75		0.980693	2.06	3.3006	1.94872
0.7	1	0.95	1		1.16655	1.75	3.04274	0.61191
0.833333	0.894737	0.35	0.6		1.32713	1.98	2.36087	2.37753
0.333333	1	0.95	0.15		1.47463	1.11	4.11482	5.33694
0.583333	1	0.333333	1		1.79265	2.57	2.17642	1.25107
1	0.9	0.3	0.647059		1.74283	1.36	4.42631	3.18421
0.8	1	0.333333	0.230769		2.19039	1.22	1.8674	5.53303
0.7	1	0.95	0.375		1.92364	1.72	4.60345	4.50086
0.4	0.941176	0.9	0.0588235		1.41621	1.17	4.03735	6.53454
0.888889	1	0.45	0.25		1.59503	1.37	4.58639	4.53073
0.444444	0.9	0.95	0.0666667		1.32158	1.93	1.92452	6.76962
0	0.166667	0.75	1		5.2549	2.59	1.97694	1.23968
0.4	0.705882	0.95	0.818182		3.81912	3.67	4.64888	2.37963
0.875	0.769231	0.7	0		4.84709	1.4	1.75328	7.72968
0.5	1	0.3	0		1.63431	1.26	1.70434	5.87555
0.2	0	0.894737	0.111111		1.48439	1.62	2.37848	8
0.8	0.416667	0.85	0.75		2.7125	2.09	2.5577	1.95842
0.142857	0.923077	0.25	0.111111		3.39125	0.93	5.10811	4.59344
0.4	0.85	0.9	0		1.38406	1.75	1.83869	5.29329
0.692308	0.166667	0.666667	1		1.77298	3.87	2.10186	0.399727
0.166667	0.818182	0.454545	0.833333		2.84929	2.09	3.21751	2.18217
0.2	0.8	0.75	1		4.89827	2.56	1.64594	1.98269
0.266667	0.846154	0.95	0.166667		1.84781	0.69	2.86968	4.23565
0.95	0.666667	1	0.090909		3.1693	5.47	2.49695	7.28742
0.7	0.666667	0.947368	0.947368		2.13048	3.79	3.1432	1.77862
1	0.75	0.944444	0.3125		3.98344	1.64	1.56691	6.042
0	0.333333	1	0.8		2.75443	2.93	1.82744	2.14884
0.666667	0.538462	0	0.3		0.778923	5.48	2.15816	4.44211
0.8	0.95	0.1875	1		3.85495	2.01	1.5326	1.69153
0	0.8	1	0.6		1.34977	1.85	1.54786	2.51256
0.4375	0.647059	0.2	0.8		1.76631	1.59	5.12711	2.198
0.454545	0.75	0.461538	0.85		1.87115	2.95	5.93356	2.19933
0.5	0.85	0.416667	0.846154		0.77922	1.78	0.995802	2.53064
0.333333	0.444444	0.727273	0.4		1.40147	2.16	5.39779	4.96552
0.6	0.7	0.5	0.85		5.25492	3.57	2.88332	2.31331
1	0.727273	0.25	0.75		1.20469	4.71	2.96481	2.923
0.894737	0.555556	0.2	0.75		1.62484	3	2.79279	2.81834
0.95	0.888889	0.142857	0.722222		1.08937	3.82	2.52352	2.04064
1	0.95	0	0.421053		0.948487	1.23	2.37488	4.31722
0.142857	0.9		0.45		1.73796	2.46	6.1854	3.70253
1	1		0.583333		1.92741	1.33	5.05308	3.46936
0.4	0.166667		0.333333		2.57237	2.46	3.82186	4.01918
0.666667	0.85		0.285714		1.44145	2.01		2.83972
0.85	0.333333		0.35		1.01758	1.68		3.4922
1	0.5		0.857143		2.09972	3.51		1.70851
1	0.4		0.8		1.76316	5.29		2.11639
0.857143	1		0.111111		1.34254	3.64		4.89245
0.75	1		0.866667		1.71745	1.92		1.52243
0.7	1		0.95		2.45069	2.33		1.4044
0.625	0.85		0.65		1.22138	2.24		2.85401
0.85	0.1		0.333333		1.02394	2.83		2.39681
0.454545	0.8		0		1.65589	1.62		5.40357
0.8	0.55		0.5		2.15773	1.29		3.33957
0.6	0.65		0.6		1.60456	1.58		2.55671
0.6	0.4		0.785714		2.01799	1.39		2.61123
0	0.125		0.333333		2.59453	3.41		2.79367
0.727273	0		0.714286		3.09652	4.56		2.98223
0.95	0.8125		0.666667		1.87323	1.83		2.31655
0.95	0.583333		1		7.16543	2.78		1.35184
0.6	0.636364		0		2.02533	2.41		5.48336
0.666667	1		0.5		1.49974	2.3		3.0265
0.95	0.166667		0		0.87495	0.65		5.3405
0.875	0.833333		0		2.18138	1.36		5.28064
0.9	0.833333		1		2.0885	1.43		1.88041
0	1		1		1.50469	1.58		0.576805
0.666667	0.882353				1.27313	5.67
0.45	0.65				1.79547	1.98
1	1				1.27915	2.51
0.684211	0.833333				1.34043	2.83
0.6	1				1.59771	2.55
0.5	0.8				1.34764	3.97
0.8	0.636364				2.74854	4.54
0.272727	1				1.81209	1.7
0.5	0.6875				1.53708	3.57
0.95	1				2.29599	0.78
0.5	1				1.70682	1.68
0.722222	0.8				3.78673	2.69
0.5	0.85				1.70731	1.58
0.375	1				1.61956	3.81
0.666667	1				1.13424	1.65
0.823529	1				2.42218	1.61
0.833333	0.55				1.30658	2.41
0.875	0.6				0.982757	1.29
0.2	0.5				1.72305	1.38
0.285714	0.6				3.84392	2.12
0.7	0.95				2.27649	0.91
0.333333	1				1.64194	2.27
0.818182	0.95				2.63673	1.13
0.333333	0.9				1.26805	2.26
0.6	1				3.62036	2.27
0.571429	0				1.42809	1.06
0	0.8				1.24499	1.35
1	0.8				1.87064	2.76
0.25	1				3.59274	1.05
0.5	0.833333				3.73477	1.21
0.333333	0.85				3.69223	1.87
0.7	0.95				2.38854	1.88
0.8	0.65				1.27412	0.75
0.454545	0.894737				2.12511	0.93
0.692308	0				2.04347	0.82
0.722222	0.8				3.39884	2.44
0.944444	0.833333				1.36407	3.8
0.727273	0.6				2.01914	2.34
0.666667	0.894737				1.90564	3.17
0.571429	0.9				3.54494	1.23
0.5	0.9				1.36738	1.07
0.285714	0.666667				3.41543	2.21
0.473684	0.95				2.61457	1.67
0	0.857143				2.5633	1.76
0.444444	0.333333				4.78809	0.92
0.5	0.9				2.03558	4.67
0.5	0.888889				2.42454	2.48
0.5	0.714286				1.94532	1.85
0.555556	0.5				1.45731	1.33
0.833333	1				1.53446	1.49
0.571429	0.333333				1.08038	2.03
0.5	1				1.95247	1.21
0.666667	0.142857				1.59203	2.68
0.4	0.4				2.09367	1.52
0.888889	1				1.69729	2.97
0.444444	1				1.50294	4.32
0.882353	0.2				2.56441	1.86
0.2	0.833333				1.88744	2.29
0.6	0.473684				4.12601	2.88
0.166667	1				2.27744	1.65
0.944444	0.888889				2.47713	1.86
0	0.85				1.55623	1.53
0.8	0.333333				3.50443	1.73
0.454545	1				2.57036	1.56
0.625	0.85				2.02044	1.7
0.625	0.888889				1.80929	0.98
0.4	0.933333				2.0938	1.21
0.888889	1				2.59087	3.31
0.333333	1				2.15944	1.74
0.625	0.8125				2.30472	1.68
0.611111	0.9				2.04223	2.07
0.7	0.833333				1.30491	2.57
1	0.333333				6.22492	1.6
1	1				1.8277	3.83
0.571429	0.8				2.27935	1.44
0.944444	0.111111				1.89804	3.72
0.666667	0.9				1.93397	2.46
0.8	0.736842				1.04297	4.6
0.411765	0.631579				1.6399	1.22
0.588235	0.789474				3.14965	1.3
1	0.857143				1.73726	4.34
0.454545	0.666667				4.06622	1.56
0.571429	0.95				1.88694	3.7
0.941176	0.2				2.52747	3.41
0.4	0.454545				2.08631	2.65
0.833333	0.722222				2.61414	1.08
1	0.666667				1.60573	2.09
0	0.642857				4.20702	1.67
0.941176	0.9				0.622586	5.32
0.6	1				3.85594	1.75
0.888889	0.888889				2.91152	1.8
0.647059	0.5625				4.77002	3.47
0.882353	0.333333				3.03717	1.96
0.833333	0.5				3.9268	1.26
0.9	0.3				4.15971	3.21
0.4	0.5				4.09625	1.55
0.294118	1				3.10822	1.48
0.647059	0.944444				4.06523	1.75
0.285714	1				5.6377	1.64
0.333333	0.8				3.48871	2.05
0.333333	1				3.31347	1.42
0.8	0.2				3.05941	3.72
0.8	0.571429				6.45869	0.82
0.777778	1				3.27073	0.59
0.75	0				2.09433	2.19
0.625	0.875				2.69896	4.22
0.5	0.888889				3.4649	1.65
0.857143	0.555556				3.75165	0.91
0.545455	0				2.30069	3.14
1	0.333333				1.95624	2.44
0.875	0.888889				3.45607	1.32
0.6	0.555556				1.23187	2.27
0.357143	0.722222				2.27056	2.15
1	1				4.43797	1.78
0.4	0.7				5.63732	2.18
1	0.769231				2.78116	2.27
0.75	0.882353				5.30818	1.49
1	0.529412				4.95178	3.34
0.125	0.8				3.76401	0.7
0.571429	0.125				3.53471	3.59
0.666667	0.571429				3.94514	3.25
0.5625	0.6				2.95635	2.42
0.2	0.714286				2.60558	2.13
0.714286	0.785714				4.2073	2.26
0.5	0.5625				1.4265	1.62
0	0.571429				1.62372	1.34
0.5	1				2.6927	1.02
0.4	0.875				0.864182	0.28
0.6	0.125				1.75162	1.35
0.375	0.555556				1.94679	0.64
0.333333	0.4375				1.01853	2.84
0.125	0.8125				2.76659	3.29
0.2	1				0.320777	3.07
1	0.375				2.03225	2.86
0.714286	0.466667				1.48677	2.22
0.666667	1				1.44231	3.64
0.166667	0.833333				2.77438	2.94
0	0.8				1.34078	1.03
0.75	0.5				2.22154	1.39
0.933333	0.266667				1.09465	0.75
0	0.181818				3.26092	1.61
0.8	0.666667				1.44149	5.37
0.7	0.444444				1.47993	1.53
0.666667	0.818182				3.08677	2.62
0	0.333333				1.86602	0.36
0	0.272727				2.13958	2.06
0.428571	0.2				1.21515	0.68
0.727273	0.4				2.74055	1.26
0.866667	0.5				2.49136	6.38
0.8	0.555556				1.61737	1.47
0.545455	0.818182				4.13185	1.31
0.285714	0.6				1.2757	1.82
0.111111	0.642857				3.12045	2.92
0.857143	0.785714				1.01081	7.03
0.75	1				2.11474	0.771144
0.666667	0.611111				2.80112	2.55431
0	0.85				8	1.88095
0	0.75				8	2.2521
0	1				2.55028	0.966144
0.333333	1				3.41264	1.01258
0.666667	1				1.84541	0.911616
0.333333	0.705882				3.56498	2.15267
0.4	0				3.49013	7.6722
0.571429	0.6				3.01202	4.1582
0.666667	0.333333				2.74403	3.82714
0.428571	0.631579				4.4243	2.88313
0.8	1				1.64099	1.06274
0.764706	0.428571				2.52292	3.42715
0.631579	0.75				3.64764	1.85242
0	0.3				8	4.42841
0.857143	1				3.08285	0.778122
0.285714	0.5				4.69657	3.57089
0.65	1				2.11892	1.10666
0	0.235294				7.14198	6.33264
0.888889	0.833333				0.898524	2.89159
0	0.625				6.44244	2.26649
0	0.25				4.264	4.11913
0.666667	0.95				2.31295	1.44109
0.333333	0.181818				5.12091	3.21097
0.230769	0.571429				6.25746	3.38609
0.5	0.666667				3.67224	2.28336
1	0.789474				1.04363	1.83779
1	0.631579				1.45453	2.02018
0.785714	0				2.28334	4.27231
1	0.777778				0.569518	2.05166
0.7	1				2.69336	0.88629
0.5	0				4.05536	6.80784
0.85	0.5				1.76788	3.31117
0.833333	0.473684				2.66738	4.01626
0.714286	0.272727				3.43724	4.02567
0.9	0.75				1.58993	2.43698
0.833333	0.8				2.12365	1.08343
0.307692	0.2				3.94916	5.25771
0.111111	0.789474				5.73964	1.42523
0.666667	1				2.62663	1.29574
0.85	0.6				2.24486	3.54334
0	0.5				3.98276	3.26618
0.666667	1				2.70131	1.1134
0.333333	0.8				4.54272	1.79387
0.142857	0.1875				6.60072	3.88088
0.9	1				2.33773	0.811998
0.5	0.5				2.13332	2.43238
0.333333	0.285714				8	6.33132
0.8	0.125				2.10399	4.49963
0	0.428571				8	3.51817
0.714286	0.411765				1.92989	3.66767
0.6	0.8				5.47207	1.57212
0.95	0.842105				2.14925	2.47129
0.75	0.571429				1.31125	2.97008
0.333333	0.5				2.52291	3.38091
0.333333	0.6				4.77512	3.1565
0.75	0.65				2.63696	2.55644
1	0.375				0.004649	3.22181
0.444444	0.8				3.65767	0.992778
0.8	0.470588				1.71693	2.65895
0.625	0.894737				1.89773	1.40614
0.526316	0.5				4.94582	3.78083
1	0.5				1.74926	3.21733
0.214286	0.111111				4.4253	4.83451
0.625	0.4				3.31667	3.80319
0	0.428571				3.32902	4.97056
0	0.6				8	4.0728
0.65	0.692308				2.53836	2.67081
0.2	0.833333				5.87288	1.87462
0.2	0.5				4.35746	3.82568
0.736842	0.466667				2.2382	3.11341
0.571429	0.5				3.16764	3.47372
0.666667	0.416667				4.16071	4.08583
1	0.8				1.35287	3.52294
0.4	0.333333				4.45654	3.3076
0.2	0.833333				4.09737	1.32687
0.25	0.666667				5.68559	3.5256
1	0.352941				0.706446	3.43682
0	0.166667				6.86412	3.08399
0.333333	0.4				4.55965	4.41208
0.6	0				1.76825	7.00452
0.75	0.266667				3.09161	4.82638
0.333333	0.588235				4.74903	2.17514
0.9	0.222222				1.72224	4.4023
0.333333	0.466667				2.92637	3.08088
0.125	0.666667				5.16134	3.03656
1	0.75				0.502625	1.74469
0.705882	1				3.31474	1.04434
0.333333	0.4375				4.40432	2.94301
0.545455	0				6.12264	4.85454
0.857143	0.444444				2.51596	3.46281
1	0.333333				1.18155	2.85574
0.4	0				3.48921	5.44492
0	0.5				3.94517	2.05237
0.85	0.4				2.24987	3.19745
1	0.5				1.0013	3.71242
0.722222	0.615385				2.09715	1.9682
0.684211	0.4				2.99625	3.07591
0.95	0				1.40752	4.76843
0.692308	0.5				3.66956	2.90193
0.8	0.4				1.97756	4.03049
1	0.166667				0.845958	5.67521
0.666667	0.5				2.52014	3.07494
0.95	0.142857				1.41722	3.78037
0.6	0.5				2.11813	4.91686
0	0				8	6.91452
1	0.571429				0.454405	3.71159
0.5	0.666667				3.01735	2.54944
0.8	0.666667				2.33195	3.25181
0.777778	0.625				2.37929	2.96557
0	0.9				7.36764	1.2979
0.307692	0.375				5.75331	3.51365
0.428571	0				2.99528	4.15192
0.384615	0.571429				5.79751	2.05106
0.25	0.4				5.95442	2.26328
0.75	0				2.57173	3.67545
0.428571	0.1				5.26363	7.06698
0.647059	0.666667				2.35901	2.2044
1	1				1.27714	1.13104
0.777778	0.6				2.78729	2.73241
1	0.428571				1.21523	2.91679
0.5625	1				3.54825	0.889878
0	1				6.9372	0.976014
0.333333	0.375				3.47254	4.88454
0.4	0				3.02904	5.77951
0.764706	0.428571				2.27592	2.32045
0.8	0.333333				2.6372	4.4426
0.333333	0.166667				2.26864	4.15385
1	0.571429				0.370972	3.01612
0.75	0.142857				2.72281	4.96825
0.411765	0				5.26765	8
0	0.2				5.3312	3.77668
0.294118	0.5				3.68228	4.50317
0.117647	0.2				4.13476	6.37776
0.1	0.166667				3.94078	6.05982
0.75	0.75				1.69829	2.1208
0.333333	0.4				3.12129	5.99568
0.714286	0.2				4.22758	4.01962
0.181818	0.25				6.5631	2.50244
0.333333	0.5				6.84942	2.93128
0.125	0				6.18024	7.96146
0	0.5				6.73608	4.96616
1	0				0.397939	6.43806
0	0				8	4.41124
0.333333	0.95				4.1918	1.48897
0	0.95				3.53047	1.29784
0.111111	0.944444				5.08185	1.14619
0	0.95				5.81547	1.29262
0.333333	1				7.86372	1.09535
0.333333	0.888889				2.11703	1.30291
0.533333	0.95				3.90227	1.15078
0.5	0.95				7.4472	1.3301
0.142857	1				5.73751	1.09844
0.444444	1				4.48268	1.71785
1	0.65				0.583321	3.12542
0	0.95				5.16784	1.08779
0.25	1				4.99156	1.44995
0.25	1				4.13542	1.09077
0	0.95				4.34582	1.25513
0	0.944444				8	1.23649
0.25	0.823529				4.29035	2.16113
0	0				8	2.84271
0	1				4.60627	1.57414
0.666667	1				2.49139	1.42291
0.333333	0.214286				4.68841	4.69364
0.363636	1				4.02368	1.96394
0	0.833333				8	2.37086
0.083333	0.947368				6.8121	1.58825
0.444444	0.85				4.53085	2.09668
1	0.571429				1.63395	2.89311
0.25	0.666667				3.0422	2.99275
0.666667	0				2.43679	4.36501
1	0.8				1.6016	2.32124
1	0.944444				0.410264	1.16293
0.25	0.8				6.2754	1.78481
0.333333	0.833333				6.78912	2.07802
0.333333	0.588235				3.1268	2.60878
0.666667	0.6				1.94747	2.8301
0	0.8				6.42882	1.95585
0.6	0.2				2.30014	3.87946
0.181818	0.65				4.5617	2.44136
0	0.894737				5.03873	1.59995
0.888889	0.95				1.28267	2.09331
0.25	0.833333				2.96401	2.32586
0.5	0.5				4.74237	2.69291
0	1				7.45032	1.3233
1	0.789474				1.29915	2.47643
0.166667	0.5				4.47884	5.20154
0	0.9				4.05326	2.23747
0.444444	1				3.4555	0.994134
0.75	0.470588				1.94793	2.90931
0.222222	0.65				5.11943	2.78283
0.25	0.625				3.10061	2.59527
0	0.666667				6.89238	2.56126
0	0.8				7.44834	2.0012
0	0.666667				3.26014	2.55854
1	0.789474				0.820878	2.1233
0.333333	0.7				3.96031	2.69984
0.75	0.75				2.84765	2.7482
1	0.2				0.126924	5.13766
0	0.666667				8	2.00362
0	0.631579				3.48768	2.45576
1	1				0.844446	1.2176
0	0.333333				6.3177	4.19871
0.25	1				3.81602	1.35517
0	0.85				4.08062	1.98266
0	0.631579				8	2.20155
0.5	1				4.37336	0.907674
0.142857	0.5				4.37209	4.02493
0	0.529412				8	3.54026
0.333333	0.95				4.30639	2.06641
0	0.666667				7.24266	2.98702
0.142857	0.461538				5.8001	3.22983
0	0.733333				8	2.33343
0.4	0.8				4.21267	2.20649
0.666667	0				2.61775	4.8287
0	0.421053				6.11598	3.82539
0.25	0.666667				2.88039	2.5193
0	0.352941				4.95208	3.09727
1	0.842105				1.63976	2.33576
0.5	0.75				3.55988	2.58759
0.5	0.947368				4.6097	1.5755
0.6	1				4.79337	1.30825
0.4	0.8				2.30246	1.90103
0.2	0.769231				4.57374	1.78873
0.25	0.611111				4.614	2.21471
0.4	0.777778				2.26252	2.92662
0	0.5				5.37755	1.42396
0.5	1				2.40056	1.08051
0.25	0.75				2.47791	1.40718
0.25	0.571429				4.03099	2.96501
0.666667	0.714286				1.79986	1.93037
0.75	0.5				1.89077	2.9225
0.25	0.928571				4.59533	1.92465
0.333333	0.5				8	3.37077
0.75	0.222222				1.68775	4.92944
1	0.230769				0.517081	3.28036
0.333333	0.125				3.62542	5.79352
0	0.625				2.91679	2.32945
0.333333	0.95				2.80376	1.44755
0.666667	0.882353				2.27635	1.73006
0	1				7.57434	1.46585
0	0.666667				5.56596	3.56488
0	0.470588				3.13243	2.42569
0.95	0.714286				1.36384	1.75849
1	1				1.09108	1.49704
0.894737	1				1.65283	1.14141
0.071429	0.5				5.76557	2.63638
0	0.6				7.38942	2.28244
0.285714	0.473684				3.322	2.98317
0	0.736842				4.47583	1.88019
0.9375	0.944444				1.51705	1.60324
0	0.526316				8	3.00095
0.947368	0.25				1.35407	2.6978
1	0.842105				0.833688	2.0551
0	0.583333				7.80564	2.67329
0.5	0.421053				4.1479	3.39208
0.75	0.125				2.05513	4.28786
0.666667	0.615385				3.3418	2.49454
0	0.421053				3.24598	3.44993
0.4	0.636364				3.36922	2.5467
0.2	0.444444				3.49123	2.61926
0.25	0.875				6.19872	2.06143
0.9	0.333333				2.13686	5.84386
0	0.5				7.06782	3.60985
0	0.5				8	3.49321
0	0.666667				8	1.87426
0	0.166667				4.32316	3.74121
0.25	0.5				4.76665	3.22475
0.5	0.588235				3.63866	3.06772
0.058824	0				5.31142	3.37388
0.777778	0.625				1.63649	3.60377
0.666667	0.916667				2.82882	1.32648
0.375	0.3125				4.37117	3.84828
1	0.5				0.73791	2.41624
0.823529	0.2				2.02558	3.44823
0.6	0.882353				2.29552	1.90646
0.166667	0.5				2.97217	3.05401
0.428571	0.5				3.05939	3.43685
0.894737	0.5				1.63627	3.56727
0.368421	0.5				4.29517	3.55573
0	0.785714				4.63765	1.56959
0	0.214286				8	6.2697
0.5	0.923077				5.20988	1.74667
0.2	0.5				4.54413	4.5146
0.55	0.833333				3.59584	1.79428
0	0.2				8	2.64138
0.555556	0.666667				3.49518	1.20944
1	0.846154				1.29121	1.72376
0.857143	0.846154				1.61094	2.39314
0.866667	0.857143				1.76699	1.58782
0.5	0.642857				3.52171	2.60665
0	0				5.06664	5.34089
0	1				7.61652	0.436424
0.65	1				2.80678	1.34021
0.5	0.666667				2.3928	1.9647
0.25	0.416667				3.63877	4.05283
0	0.181818				8	4.46926
0	0.833333				5.7027	1.48817
0.5	0				1.62202	7.40364
0.9	0.5				1.9129	3.23729
0.75	0.5				1.83633	4.57267
0.411765	0				2.85567	5.39858
0	0.75				5.1047	2.04279
0.4	1				3.00158	1.1587
0.285714	0.636364				6.7884	3.08857
0.25	0.4				5.83891	3.18203
0.888889	0.75				1.76453	2.29204
0.8	0.428571				1.72648	3.47207
0.875	0.888889				1.77314	1.25653
1	1				0.611148	1.28742
0	0.5				8	3.09505
0.8	0				1.90301	2.92415
0	0.454545				7.3101	3.3043
0.684211	0.181818				3.43973	3.98642
0	1				3.77497	0.680844
0.666667	0.777778				3.41214	2.33785
1	1				0.524817	1.2359
0.166667	0.636364				5.19434	2.72963
0.25	0.4				8	3.36423
0.25	0.6				2.99111	3.02666
0	0.9				7.1337	1.95283
0.6	0.888889				1.88828	1.70526
0	0.2				4.85121	5.83207
1	0.777778				1.50899	2.09623
0	0.625				8	4.28298
1	0.333333				0.948462	3.2863
0.166667	0.25				6.1101	4.4545
0.529412	0.833333				3.90457	1.57457
0.733333	0.444444				3.0387	3.3915
0	0.285714				8	4.17964
0.3	0				5.13809	4.10251
0.666667	0.666667				3.38028	2.03662
0.636364	0.571429				2.72201	3.02823
0.416667	0.125				3.46846	4.10988
0.384615	0				3.56912	6.6018
0.8	0.5				2.13445	2.31511
0.2	0.428571				5.37734	2.8738
0.375	0.333333				4.19119	4.94794
0.769231	0.166667				2.07254	5.07125
1	0.333333				1.51397	3.42805
0.285714	1				4.59589	1.72358
0.846154	0.714286				1.72623	2.28017
0.2	1				4.20787	1.68698
1	0.666667				0.741582	3.44468
0	0				5.38024	6.75342
0.166667	0.4				3.712	2.64117
0.357143	1				3.36991	0.314033
0.818182	0.4				1.71563	2.39294
0.454545	1				3.50824	0.775632
0	0.6				7.86474	2.48726
0	0.666667				3.65524	3.07253
0.083333	0.75				6.2481	1.57663
0.833333	0.8				2.07376	1.21168
0.615385	0.5				2.25658	2.97254
0	0.2				6.98898	4.01661
0.5	0.2				8	4.58929
0.2	0.25				6.1668	3.38737
0.333333	0.75				3.9261	2.71429
1	0.25				1.86912	4.13951
0.111111	0				5.58038	3.12098
0.571429	1				2.82361	0.819132
0	0.95				3.94737	2.04461
0	0.95				7.01376	1.579
0	1				8	1.05876
0.181818	0				5.73164	4.47983
0.333333	0.5				3.06376	3.41647
0.25	0.75				4.99502	2.59822
0	0.8				7.59144	2.57019
0	0.8				5.51583	2.64867
1	0.789474				1.59066	2.38051
0.75	0.4				2.63893	8
0	0.428571				7.5024	8
0	1				5.99669	1.66031
1	0.857143				0.940056	2.6945
0	0.65				8	2.78501
0.111111	0.8				6.6033	2.3321
0.2	0.85				2.71661	2.05143
0.285714	0.5				3.85532	3.66898
0.25	0.8				4.15811	2.26723
0	0.55				4.40024	3.50892
0.125	0.6				4.07306	2.81221
0.375	0.4				3.14956	4.72345
0	0.8				7.57866	2.58746
0.25	0.470588				4.31987	2.38312
0.714286	0.235294				2.87944	4.02065
0	0.733333				5.22062	2.63421
0.166667	0.95				4.19623	2.22263
0.25	0.65				6.16746	4.03817
0.6	0.428571				3.16959	3.57989
0	0.368421				7.46634	4.02827
0	0.571429				7.04292	2.98442
0	0				5.68291	5.11826
0.2	0.428571				4.10673	2.17434
1	0.9				1.23777	1.92782
0.25	0				2.80076	3.85625
0	0.947368				7.7259	2.17379
0.333333	0.75				5.02792	2.62945
0.5	1				3.37645	1.57721
0.5	0.95				4.85278	1.72941
0	1				7.12506	1.15473
0.2	0.2				5.84749	3.17219
0.2	0.5				5.12374	2.75803
0.5	0.9				4.2176	2.15528
0.2	0.75				4.19161	1.92181
0.4	0.95				3.38575	1.61576
0	0.5				8	3.41576
0.2	0.7				3.75609	2.48984
0	0.75				8	3.07243
0.666667	0.75				0.866838	2.36979
0	0.333333				8	2.4943
0	0.7				6.6837	2.86296
0	0.583333				7.07622	4.15489
0	0.95				4.60943	2.16676
0	0.153846				8	6.7722
0.25	0.95				6.05874	2.32237
0	1				6.10386	1.92293
1	1				1.26209	1.6609
0.7	0.75				2.79914	2.52487
0.9	0.8				1.72333	2.9956
0.166667	0.777778				8	2.54939
1	1				1.67407	1.83342
0.636364	0.85				2.54876	2.18348
0.909091	0.9				1.48112	2.09265
1	1				1.83437	1.64708
0.75	0.833333				2.33173	2.79965
0.8	1				3.06373	1.8164
0.85	0.95				2.19671	1.71718
0.7	0				3.18292	6.21876
0.428571	0.636364				2.13304	3.65264
0.8125	0.65				1.68031	2.71431
0.75	0.8				2.44945	2.27589
0.5	0.769231				3.15362	2.22315
1	0.882353				1.32273	2.38669
1	0.571429				1.73494	7.83378
1	0.875				1.53829	2.10253
0.071429	0.8				4.5317	2.43665
0.736842	0.5				2.99128	1.8341
0.4	0.714286				2.10318	3.09478
0.090909	0.894737				5.93856	1.90219
0.95	0.944444				1.94902	2.12417
1	0.65				1.79351	3.92126
0.526316	0.941176				4.47424	2.05867
0.55	0.933333				3.73873	1.84882
0.85	0.333333				2.72313	2.72029
1	0.888889				1.52339	2.60368
0.75	1				1.68436	0.896784
0.894737	0.823529				2.12624	2.69035
0.6	0.647059				3.27996	3.38141
0.888889	0.9				1.69223	2.32471
0.722222	0.75				2.04959	2.47121
0.142857	0.85				4.86518	2.17797
0.333333	0.95				2.94531	2.30684
1	0.5				1.88926	4.49723
0.705882	1				2.31433	2.18181
0.95	0.5				1.92947	2.72345
0.9	1				1.97937	1.79038
0.818182	0.8				1.74679	2.04871
0.8	0.95				2.15443	1.70501
0.55	0.833333				3.49849	1.67224
0.9	0.235294				2.37452	5.37959
0.3	0.789474				4.44969	2.8796
0.6	0.857143				3.44929	2.36999
1	0.9				1.96115	1.82519
0.95	0.95				1.93454	1.83886
0.333333	0.666667				2.50556	3.19794
0.4	0.833333				2.49425	2.17762
0.6	0.833333				3.15798	1.22119
0.95	0				1.7782	3.12506
0.222222	0.764706				4.91604	2.43679
0.5	1				4.11737	1.04729
0.8	0.9				2.82528	2.57549
0.166667	1				4.73791	1.11527
0.947368	0.933333				1.6978	2.01332
1	0.75				1.53744	1.59305
0.9	0.454545				2.00167	3.54617
0	0.9375				6.60624	1.63698
0.333333	0.285714				4.97498	4.38707
0.705882	1				2.90377	1.8498
0.9	1				2.14442	0.351842
0.85	0.444444				2.56441	2.91029
0.368421	1				3.73195	1.05156
0.85	0.941176				2.23531	1.81168
0	0.75				5.08591	3.07691
0	1				3.27004	0.810924
0.578947	0.5				3.94111	2.36807
0.6	1				3.1724	1.19767
0.6	0.285714				2.89823	4.39717
0.333333	0.857143				3.72976	2.2349
0.5	0.071429				3.69374	5.45959
0.666667	0.9				4.62194	2.31574
0.5	0.125				2.56482	5.13868
0.705882	1				2.96457	1.60978
0.85	0.333333				2.40554	4.76688
1	0.6				1.11855	2.2059
0.684211	0.923077				2.44667	1.93893
0.4	0.6				4.81087	3.81032
0.9	0.461538				2.21624	2.53676
0.75	0.428571				2.51967	2.55165
0.5	0.666667				3.80908	1.55869
0.333333	0.5				2.29615	2.52089
0.2	1				4.47878	0.923352
0.6	1				3.93197	1.67595
0.411765	0.333333				3.12521	4.65706
0.5	0.9				1.72761	1.65896
0.333333	0.888889				7.06962	2.07861
0.777778	0.428571				2.29987	2.58277
0.823529	0.75				2.2511	0.965046
1	0.7				0.828234	2.70825
0.25	0.8				3.95403	2.22176
0.5	0.6				2.48601	2.40262
0.444444	0.5				3.00116	2.86507
1	0.8				1.38863	1.29171
1	0.285714				1.20488	4.64326
0	1				7.19082	0.753648
0.777778	0.666667				2.81774	3.41956
0.384615	0.777778				3.39998	4.59188
0.181818	0				3.84234	7.93302
0	0.428571				5.81195	4.00584
0.111111	0.857143				6.0435	2.62667
0	1				8	1.31988
0	0.166667				4.66276	6.29232
0.5	0.333333				4.77251	4.25686
0.142857	0.666667				4.71647	1.72241
0.5	0.428571				5.10398	4.65332
0	1				5.47451	0.612228
0	0.166667				2.71649	4.25428
0.333333	0.4				8	4.50214
0.2	0.5				3.04133	2.36678
1	0.5				1.90966	1.62127
0.6	1				4.02938	1.4375
0.1875	0.25				4.66361	4.35368
1	0				0.61743	7.4733
0.733333	0.25				2.9834	4.38804
0.333333	1				5.46159	0.292671
0.866667					2.37666
0.727273					1.98796
0					5.19042
0.666667					4.02892
0					5.64861
0.833333					1.87108
0.75					2.45863
0.6					2.30279
0.833333					1.95039
0.454545					3.51763
0.583333					3.263
0.454545					4.62407
0					7.85658
0.333333					3.30278
1					0.21956
0.909091					1.83602
1					1.92302
0					3.46415
0					4.99276
0					3.97227
0.25					6.07386
0.4					8
0.333333					3.0825
0.125					6.80358
0.888889					2.35504
0.222222					6.09294
0.333333					4.91483
0.25					4.35471
0.666667					1.46056
0.888889					1.66031
0.833333					1.16677
0.25					8
0.285714					3.66583
0.333333					3.32066
0					5.65361
0.875					2.07608
0.285714					3.61248
0.25					6.75186
0.142857					4.42757
0					2.15221
0.166667					5.83143
0.8					2.55617
0.833333					1.60184
0.6					1.78546
0.2					4.07726
0					3.13941
0.4					3.89905
0.25					2.13483
0					3.68662
0.333333					2.79866

## Sheet: Fig.2e
Arrest coefficient					Mean speed
CD8 outside	CD8 inside	CD4 outside	CD4 inside		CD8 outside	CD8 inside	CD4 outside	CD4 inside
0.1	0.8	0.894737	1		4.37816	2.44731	2.04271	1.4195
0.5	0.6	0.5	0.85		3.38993	1.92232	2.8334	1.93232
0.55	0.428571	1	0.95		2.74769	3.48624	1.08385	1.54643
0.6	0	0.95	0		2.56862	5.18672	1.65715	4.07726
0.7	0.384615	0.8	0.714286		2.7115	3.05214	1.77848	1.89821
0.777778	0.125	0.5	0.578947		2.33684	2.7653	2.83124	2.77409
0.75	0.85	0.95	0.666667		1.67788	2.07769	1.74289	1.87134
0.8	0.071429	0.9	0.894737		2.10161	5.11473	1.68028	2.7333
0.85	0.6	0.428571	0.714286		1.71112	2.16631	2.70618	2.60759
1	0.727273	0	0.461538		1.42773	1.81311	5.23404	2.31805
0.75	0.916667	0.1	0.142857		1.53838	1.79102	5.04505	6.04058
0.947368	0.769231	0.6	0.25		1.48763	2.43453	1.63039	4.39659
0.944444	0.230769	0.875	0		1.48564	3.99612	1.41419	5.24328
0.9	0.5625	0.55	0.333333		1.83725	2.61646	2.78103	2.27658
0.714286	0.6	0.736842	0.3		2.09621	3.4867	2.5636	4.63895
0.578947	0.85	0.4	0		2.12625	1.81178	2.14099	8
0.9	0.65	0.928571	0		1.77133	2.81658	1.12388	7.96136
0.466667	1	0.333333	1		2.42775	3.40915	2.78297	0.64415
0.95	0.95	0.666667	0.111111		1.11866	6.85724	2.21939	4.21128
1	0	0.375	0		1.07845	2.94615	3.74783	3.05152
0.166667	1	0.727273	0.2		4.23952	4.16489	2.4306	4.88255
0	0	0.631579	0		5.62095	2.66642	2.39638	5.3549
0.85	0.333333	0.8	0.2		1.64927	4.52097	1.64152	3.37338
0.9	0.454545	0.95	0.6		1.69367	3.9031	1.16509	2.98414
1	0	0.1	0		1.15171	5.52242	4.50229	5.27238
0.263158	0.777778	0.368421	0.5		3.26462	4.17584	4.20877	3.58049
0.947368	0.75	0.45	0.625		1.37908	1.74488	3.14562	2.34942
0.833333	0.142857	0.666667	0.714286		2.14716	4.03083	3.31438	3.25128
0.15	1	0.55	0.058824		3.9652	4.22133	3.09112	4.49113
0.578947	0.125	1	0.727273		3.13231	2.49431	0.584006	3.6814
1	0.4	0.777778	0.454545		1.739	3.46011	1.92201	4.63101
0.428571	0	0.6	0.111111		2.41271	0.757688	2.61705	4.64218
0.307692	0.166667	0.35	0.466667		3.48053	4.25347	4.14451	3.46099
0.3	0	0.941176	0.142857		3.83129	2.30971	1.64632	2.92672
0.3	0.777778	1	0.6		4.94289	3.28421	1.94234	4.18201
0.125	0.333333	0.866667	0.5		4.88123	6.11606	2.391	2.56603
0	0.142857	0.333333	0.571429		5.64613	2.63629	3.46805	3.19323
0	0.285714	0.85	0.333333		3.83441	4.94821	3.20592	4.21858
0.5	0.666667	0.666667	0.875		3.40915	3.05104	3.44407	2.00136
0	0.714286	0.636364	0.888889		6.85724	3.09637	3.69098	1.12443
0.4	0	0.789474	0.428571		2.94615	1.88309	3.36489	2.60527
0.428571	0.166667	0.666667	0.142857		4.16489	4.78634	3.4058	6.51446
0.846154	0	0.833333	0.5		2.66642	4.41259	0.797276	3.64362
0.1	0.333333	0.666667	0.909091		4.52097	4.60316	1.98082	1.22623
0.384615	0	0.823529	0.875		3.9031	6.02396	3.30103	1.80076
0.105263	0	0.266667	0.5		5.52242	3.43441	3.60763	3.0727
0.272727	0.2	0.777778	0.888889		4.17584	6.08198	2.43606	1.16539
0.571429	0.375	0.25	0.5625		1.74488	3.38537	4.01152	3.15161
0.125	0.2	0.2	0.352941		4.03083	4.37502	4.23525	4.04595
0.444444	1	0.153846	0.272727		4.22133	6.96026	5.24542	6.56144
0.75	0.333333	0	0.411765		2.49431	4.81008	3.06433	3.83049
0.461538	0	0.75	0.555556		3.46011	1.60246	2.1537	3.89386
1	0.285714	0.272727	0.722222		0.757688	2.99244	3.38361	3.00454
0	0.5	0	0.545455		4.25347	2.53787	7.27406	4.39941
0.736842	0.166667	0.071429	0.4		2.30971	2.2762	6.0521	3.8302
0.736842	0	0.8	0.8		3.28421	2.65791	2.32177	3.2686
0.235294	0.142857	0.636364	0.875		6.11606	5.22709	3.13942	2.15546
1	0.75	0.416667	0.894737		2.63629	5.15622	2.52563	2.84614
0	0	1	0.894737		4.94821	3.75609	1.61914	2.4601
0.583333	0.5	0.7	0.15		3.05104	6.05918	2.23054	5.21121
0.666667	0.846154	0.444444	0.941176		3.09637	3.78258	4.5096	1.7858
0.75	0	0.555556	0.882353		1.88309	4.7834	3.86458	1.90753
0.2	0.888889	0.625	0.25		4.78634	6.64856	2.13679	3.88897
0.2	0.5	0.875	0.777778		4.41259	3.09742	1.90243	2.19856
0.2	0.090909	0	0.85		4.60316	1.47286	5.92196	1.78737
0.2	0.6	0.75	0.75		6.02396	5.52626	2.58868	3.39136
0.2	0.181818	1	0.7		3.43441	3.37564	0.592196	2.13294
0.222222	0.833333	0.4	1		6.08198	6.21632	3.36907	4.18201
0.333333	0	0.8	0.2		3.38537	3.36857	2.27488	2.56603
0.25	0.692308	0.6	0.666667		4.37502	6.2795	1.84938	3.19323
0	0.444444	0.6	0.2		6.96026	5.44664	2.95185	4.21858
0.090909	0.272727	0	0.6		4.81008	3.2771	4.93833	2.00136
0.909091	0.166667	0.5	0.2		1.60246	0.993038	3.19855	1.12443
0.555556	0.666667	0.55	0.2		2.99244	0.803822	3.60763	2.60527
0.666667	0.684211	0.35	0.166667		2.53787	6.42476	2.43606	6.51446
0.625	0.083333	0.333333	1		2.2762	1.21224	4.01152	3.64362
0.818182	0.588235	0.7	0.333333		2.65791	4.67794	4.23525	1.22623
0.181818	0.5625	0.285714	0.714286		5.22709	3.58651	5.24542	1.80076
0.125	0.923077	0.333333	0.75		5.15622	3.31032	3.06433	3.0727
0.555556	0.222222	0.555556	0		3.75609	5.28665	2.1537	1.16539
0.25	0.470588		0.444444		6.05918	2.82368	3.38361	3.15161
0.222222	0.785714		0.444444		3.78258	2.5464	7.27406	4.04595
0.3	0.95		0.272727		4.7834	4.58158	6.0521	6.56144
0.166667	0.066667		0.235294		6.64856	0.910412	2.32177	3.83049
0.444444	1		0.2		3.09742	6.08996	3.13942	3.89386
0.8	0.789474		0.1875		1.47286	4.00072	2.52563	3.00454
0.125	0.294118		0.333333		5.52626	6.86834	1.61914	4.39941
0.5	0.842105		0.823529		3.37564	3.12957	2.23054	3.8302
0	0.947368		0.111111		6.21632	3.49481	4.5096	3.2686
0.333333	0.95		0.647059		3.36857	3.0193	3.86458	2.15546
0	0.3		0.117647		6.2795	3.26866	2.13679	2.84614
0.166667	0.944444		0.315789		5.44664	6.77852	1.90243	2.4601
0.4	0.631579		0.3		3.2771	3.21577	5.92196	5.21121
0	0.8		0.45		6.7527	2.97295	2.58868	1.7858
0.769231	0.4		0.65		1.72608	2.84242	0.592196	1.90753
0.166667	0.384615		0.65		3.73322	7.23404	3.36907	3.88897
0.818182	1		0.3		1.89132	5.07169	2.27488	2.19856
0.090909	0.875		0.65		2.78875	7.91912	1.84938	1.78737
0	0.333333				5.73969	3.74146	2.95185	3.39136
0	0.142857				5.90264	4.79917	4.93833	2.13294
0.5	0.428571				3.17452	5.77634	3.19855	1.02891
0.333333	0.214286				3.74885	4.16242	2.57263	6.71022
0.8	0.222222				1.96897	3.92808	3.01645	2.10554
0.111111	0.555556				4.70725	3.96004	3.69811	3.75801
0.941176	0				1.10686	1.65111	2.30192	1.90151
0.25	0				4.13606	3.27739	3.84359	3.91286
0.333333	0.6				2.8873	5.07295	3.95768	3.4187
0.294118	1				3.61127	3.97636	2.56617	3.54745
0.777778	0.75				1.97086	3.67518		1.6394
0	0.75				4.25789	4.27692		3.98809
0.571429	0.333333				2.98918	5.85212		1.96921
0.428571	0.666667				3.20097	5.40392		1.83417
0.3	0.333333				3.68952	1.92311		5.48252
0.5	0.5				2.3669	6.42242		3.13837
0.625	0.333333				2.24238	3.4367		4.1442
0.916667	0				1.33598	2.78846		5.08033
0.882353	0.4				1.21988	6.80666		3.90353
0.166667	0.5				3.95114	3.25548		4.28185
0.083333	0.8				5.78724	2.43463		3.52522
0.75	0.8				2.91066	5.36558		3.79478
0.222222	0.6				3.79463	3.66215		1.70596
0.625	0.6				2.89603	5.31212		5.19035
0.666667	0.428571				2.47858	2.32105		2.1353
0.7	0				2.4063	5.08326		4.11368
0.545455	0.857143				2.86518	3.05491		4.3228
0.384615	0				2.90954	3.72927		4.6006
0.714286	0				2.13052	4.07142		2.86629
0.285714	0.428571				3.26602	4.03983		2.69885
0.363636	0.142857				3.01922	2.39949		2.4264
0	0.285714				3.74257	3.78983		4.32233
0.9375	0.285714				2.03671	5.16574		3.64039
0.4375	0.166667				2.44794	4.088
0.142857	0.5				6.17454	2.50578
0	0.333333				4.8362	2.2214
0.181818	0				4.07335	4.5924
0.714286	0.285714				1.43627	3.00825
0.714286	0.5				1.68517	1.71678
0.454545	0.166667				2.96455	1.5766
0	0.666667				4.91318	5.41184
0.2	0.1875				5.57985	1.13289
0.125	0.166667				4.16156	2.21353
0.444444					2.70546	4.39764
0					3.98005	2.33061
0.714286					1.96515	1.74871
0.2					3.62566	1.32316
						3.10888
						1.0088
						2.68193
						1.96004
						2.89269
						3.46171
						0.524459
						2.24818
						4.19215
						3.71829
						4.09884
						3.35117
						4.27152
						3.83258
						4.4505
						5.23861
						2.42153
						1.05085
						1.99208
						2.63564
						3.99791
						2.18264
						4.00399
						2.86708
						2.34113
						7.71006
						3.25322
						3.06857
						2.31636
						1.35673
						2.64289
						2.35873
						2.91475
						4.10914
						2.11677
						4.29781
						6.08088
						3.36502
						4.39086
						3.08974
						3.03083
						4.04008
						3.76519
						3.15577
						3.16218
						4.02313
						2.56363
						4.35829
						2.0289
						5.06624
						4.62031
						2.64289
						2.35873
						2.91475
						4.10914
						2.11677
						4.29781
						6.08088
						3.36502
						4.39086
						3.08974
						3.03083
						4.04008
						3.76519
						3.15577
						3.16218
						4.02313
						2.56363
						4.35829
						2.0289
						5.06624
						4.62031
	0,333333*
	0,666667*
	0*
	0,166667*
	0,75*
	0,571429*
	0,285714*
	0,857143*
	1*
	0,285714*
	0,285714*
	0*
	0,285714*
	0,571429*
	0,571429*
	0,428571*
	0,285714*
	0,714286*
	0,545455*
	0,5*
	0,428571*
	0,285714*
	0*
	0,625*
	0,625*
	0,75*
	0,5*
	0,625*
	0,625*
	0,125*
	0*
	0,75*
	0,375*
	0,25*
	0,25*
	0,181818*
	0,5*
	0,454545*
	0,111111*
	0,8*
	0,5*
	0,222222*
	0,555556*
	0,75*
	0,555556*
	0,666667*
	0,333333*
	0,555556*
	0,333333*
	0,7*
	1*
	0,909091*
	0,5*
	0,363636*
	0,181818*
	0,2*
	0,090909*
	0,363636*
	0,909091*
	0,2*
	0,2*
	0,636364*
	0,1*
	0,153846*
	0,25*
	0,5*
	0,727273*
	0,153846*
	0,454545*
	0,333333*
	0,4*
	0,4*
	0*
	0,1*
	0,272727*
	0,545455*
	0,181818*
	0,727273*
	0,363636*
	0,272727*
	0,909091*
	0,230769*
	0,636364*
	0,363636*
	0,307692*
	0,272727*
	0,230769*
	0,333333*
	0,307692*
	1*
	0,083333*
	0,083333*
	0*
	0,4*
	0,071429*
	0,285714*
	0,5*
	0,461538*
	0,615385*
	0,615385*
	0,384615*
	0,846154*
	0,428571*
	0,615385*
	0,533333*
	0,4*
	0,8*
	0,5*
	0,4*
	0,785714*
	0,473684*
	0,428571*
	0,625*
	0,75*
	0,642857*
	0,5*
	0,1*
	0,571429*
	0,214286*
	0,642857*
	0,3125*
	0,928571*
	0,357143*
	0,785714*
	0,642857*
	0,5*
	0,470588*
	0,705882*
	0,882353*
	0,6*
	0,722222*
	0,666667*
	0,705882*
	1*
	0,588235*
	0,5*
	0,5*
	0,705882*
	0,333333*
	0,529412*
	0,25*
	0,588235*
	0,352941*
	0,6875*
	0,473684*
	0,764706*
	0,5*
	0,588235*
	0,631579*
	0,736842*
	0,263158*
	0,941176*
	0,4375*
	0,9375*
	0,333333*
	0,555556*
	0,375*
	0,555556*
	0,722222*
	0,277778*
	0,5625*
	1*
	0,722222*
	1*
	0,8*
	0,7*
	0,666667*
	0,823529*
	1*
	0,473684*
	0,473684*
	0,789474*
	0,736842*
	0,894737*
	0,55*
	0,9*
	0,75*
	0,6*
	0,95*
	0,55*

## Sheet: Fig.2h
Arrest, Mspeed, Contact CRISPR vs Trp1-KO
Arrest coefficient		Mean speed		Contact duration
CRISPR-ctrl	TRP1-KO	CRISPR-ctrl	TRP1 KO	CRISPR-ctrl	TRP1-KO
0.853659	0.25	1.70139	3.16858	0.0243902	0
0.771429	0.1	2.26138	5.68089	0.371429	0.4
0.902439	0	1.59848	8	0	0.25
0.878049	0.5	2.09344	3.5705	0.195122	0.8125
0.780488	0.1	2.35079	6.55512	0.97561	0.55
0.5	0.25	2.46052	6.1077	0.954545	0.9375
0.878049	1	2.78305	1.31513	0.95122	0
0.97561	1	1.9016	1.21729	0	0
0.707317	0.571429	2.50553	2.92465	1	0
0.785714	0.736842	1.80363	2.3957	0.142857	0
0.902439	0.555556	2.15549	3.42233	0	0.166667
0.36	0.25	4.4659	4.95016	0.28	0.066667
0.902439	0.8	2.26017	2.0119	0.97561	0.777778
0.833333	0.666667	2.85898	2.43482	0.47619	0
0.897436	0.375	1.67058	4.39281	0.25641	0
1	0	0.915444	8	1	0.333333
0.714286	0.111111	2.70195	6.93966	0.547619	0
0.15	0.4	4.78249	3.28918	0.825	0
0.714286	0.8	2.83645	1.73345	0.371429	0.461538
0.756098	0.8	2.54804	2.57635	0.341463	0.75
0.902439	0.142857	1.87606	3.49061	1	0.181818
0.95122	0.2	1.90794	5.31814	0	0
0.902439	0.375	2.01922	3.35704	0	0
0.707317	1	2.63648	1.78943	0.902439	0.6
0.585366	0.833333	2.73836	4.23241	0.560976	0
0.95122	0.4	1.86419	2.37181	1	0
0.829268	0.8	2.11079	2.14954	0.414634	0
0.647059	0.888889	1.1199	8	0.705882	1
0.926829	0	1.87113	3.51131	0.902439	0
0.805556	0.533333	2.33646	2.07411	0.861111	0.9
0.853659	0.777778	2.45049	2.65061	0.292683	0
0.926829	0.75	2.05303	1.91755	1	0.076923
0.588235	0.9375	3.8524	3.59877	1	0
0.902439	0.222222	2.42792	3.87431	0	0.625
0.6	0.615385	2.42031	1.47173	0.933333	0.333333
0.780488	1	3.18006	2.71685	1	0.666667
0.902439	0.692308	3.08399	3.26242	0.0487805	0
0.926829	0.5	2.17998	2.90948	0.97561	0.428571
0.926829	0.727273	1.99036	3.32149	0	0.15
0.829268	0.6	2.33071	2.63447	0.731707	0.882353
0.902439	0.6	2.2718	6.88122	1	0.666667
0.923077	0.1	1.84213	2.17367	0	0
0.804878	0.833333	2.58637	3.27565	1
0.95122	0.7	2.48419	8	0
0.897436	0	1.74895	4.57849	0
0.95122	0	2.47667	6.31974	0.243902
0.8	0	2.74155	2.99689	1
0.95122	0.7	2.32249	4.53394	0
0.902439	0	2.84212	3.49628	1
0.95122	0.538462	2.0757	4.11994	0.804878
0.926829	0.3	2.16969	6.75702	0
0.894737	0	2.15623	4.35238	0
0.484848	0.333333	3.45304	8	0.484848
0.947368	0	1.65104	8	0.605263
0.918919	0	2.04721	8	0
0.705882	0	2.63959	1.66058	0.735294
0.9375	0.85	2.02162	7.1949	0.6875
0.652174	0	2.71527	5.80928	0.956522
0.882353	0.133333	1.81468	3.17392	0.0588235
1	0.615385	0.893118		1
0.6		2.79596		0
0.8		3.12537		0.0571429
0.619048		2.26057		0.857143
0.676471		2.77529		1
0.482759		3.06149		1
0.884615		1.9186		0.346154
0.944444		1.72874		0
0.888889		1.15071		0
0.266667		5.55466		0.233333
0.625		2.78177		0
0.7		2.40628		0
0.631579		2.05272		0.947368
1		1.08157		0.263158
0.666667		2.41514		0.444444
0.4		3.48748		0
0.875		2.4404		0.625
0.416667		2.47354		0
1		0.524875		0
0.5		2.44624		0
0.769231		1.78553		0.102564
1		1.01573		0
1		0.612276		0
1		0.870258		0.714286
0.97619		1.01218		0
0.95122		1.10648		0
1		0.80127		0
1		1.17304		1
1		0.89895		1
0.952381		1.42976		0.97619
1		0.786402		0.190476
0.833333		1.67504		0.119048
0.863636		1.01312		0.454545
1		1.07503		0
1		1.07185		0.428571
1		0.882204		1
1		1.00315		0
1		0.847446		1
1		1.03034		0
1		0.86544		0
0.809524		2.12803		0.97619
1		0.897684		1
1		0.833166		0.97619
1		0.956046		0.933333
1		0.881052		1
1		0.922848		0
1		0.82053		0
1		1.11017		0.952381
1		0.851622		0.02381
1		0.83379		0
0.880952		1.36801		0
1		1.05612		0.880952
1		0.85848		1
1		0.751392		0
0.97619		1.01618		0.380952
1		0.971658		1
0.682927		1.8568		0.195122
1		0.666726		0.25
1		0.66219		0.933333
1		1.07116		1
0.8		1.61729		0.75
1		0.796086		1
1		1.10059		1
1		1.57138		1
1		1.07285		0.6
0.909091		1.03488		0.454545
0.9		1.63322		0.8
0.85		2.24461		1
0.7		2.49405		1
0.95		1.29224		0.1
0.8		1.59236		0.15
0.6875		2.28808		0.6875
1		1.62455		1

## Sheet: Fig.2k
Arrest, Mspeed, Contact CRISPR vs Trp1-KO
Arrest coefficient		Mean speed		Contact duration
Isotype	aMHCii	Isotype	aMHCii	Isotype	aMHCii
0.8	0.2	1.24487	3.20332	0.9	0
1	0.55	1.07555	2.3485	1	0.95
1	0.8	0.62968	1.72841	0.125	0
0.857143	0.714286	2.18435	2.0928	0.428571	0
0.846154	0.625	1.24277	1.91783	0	0
0.25	1	4.37852	1.55353	0	0.1
1	0.2	1.49969	3.27065	0	0.65
0.95	0.307692	1.32255	4.16933	0	0.0769231
0.5	0.5	2.73323	2.18903	0	0
1	0.8	1.51931	1.70853	1	0.05
1	0.416667	1.07111	2.40357	0.75	0
1	0.25	0.495022	4.14294	0	0.25
1	0.571429	0.635986	3.17002	0	0
0.9	0.769231	1.17406	1.99589	1	0.923077
0.9	1	2.01474	1.42166	0.9	0.1
0	0.7	5.6809	1.84886	0	0.4
0.333333	1	2.70765	1.04936	0.5	0
0.8	0.5	1.9778	2.02695	1	0
0	0.4	3.02835	3.15015	0.2	0.7
0.5	1	2.29529	1.16725	0	1
0.090909	1	5.31191	1.15319	0	0
0.6	1	2.18005	1.03431	0	0.25
0.428571	0.666667	2.76833	1.60136	1	0
1	0.2	1.16304	5.29882	1	1
0.333333	0.947368	3.0849	1.42293	0.5	0
0.75	0.888889	1.87266	1.43381	0.05	0
0.7	0.166667	2.23829	4.23759	0.05	1
0.4	0.75	3.99896	2.31463	0.8	0.05
0.25	0.35	2.6741	3.28003	0	0.3
1	0.45	1.37128	2.47051	0	0
0.266667	0.571429	2.85641	1.95775	0.133333	0
0.714286	0.333333	2.02554	3.05301	0	0
0.5	0.95	3.76356	1.29394	1	0
1	0.75	1.00751	1.90577	1	1
0.894737	0.5	1.89776	1.70232	0.210526	0
0.526316	1	2.46707	0.874014	1	0
0.333333	0.266667	3.82473	3.28775	0.888889	0
0	0.857143	5.6635	1.66689	1	1
0.9	0.157895	1.32826	4.82347	0	0.105263
0.894737	1	1.67686	1.52627	0.789474	0
0.705882	0.95	2.31945	1.38857	0.411765	0
0.5	0.285714	2.50019	3.51496	0	0.142857
1	0.866667	1.11278	1.58127	0.473684	0
1	1	1.08329	1.41358	0.470588	0
0.222222	0.95	4.01245	1.14146	0.222222	0.3
0.833333	0.181818	1.72447	2.99765	1	0.454545
1	1	1.09365	0.789852	0	0.55
0.571429	0.65	2.64384	1.54222	0	0
0.3125	0.416667	2.50093	2.39447	0.9375	0
1	1	1.01087	1.13773	0	0
1	0.45	0.82603	2.60759	0	0.45
0.625	0.3	1.62487	3.30269	0.5	0.7
0.4375	0.95	2.6099	1.22981	0.9375	1
0.8	0.65	1.89576	1.89206	0.6	0
0	1	7.44712	0.861858	0.3	0
0.666667	0.9	2.06145	1.25252	1	1
0.571429	1	1.74326	1.80944	1	0
0.95	1	1.27815	0.846162	1	1
0.5	0.75	2.51844	1.75958	1	0
0.111111	1	4.06065	0.845256	0.222222	0
0.45	0.0769231	3.13837	4.77536	0.95	0
0.578947	0	2.73602	5.09574	1	0
0.95	0.947368	1.11834	1.05062	1	1
0.6	0.111111	2.20439	4.27597	1	0.222222
0.666667	0.611111	2.01755	2.48995	1	0
0	0.166667	5.92828	3.07462	0.2	0
0.9	0.222222	1.91333	3.2267	0	0.222222
0.9	0.1875	1.18969	4.18388	1	0.25
1	0	0.518044	3.68057	0	0.5
0.25	0.333333	3.4368	3.24597	0.75	0.722222
0.75	0.538462	1.25325	2.93903	1	0.230769
0.8	0	1.25319	4.92853	0.95	0.266667
1	0.5	0.510016	2.17247	0	1
0.75	0	1.53642	8.6046	1	0.5
1	0	0.459592	5.53021	0	0
1	0.4	0.74146	2.75387	1	0.333333
1	0.8	1.09061	1.61467	0	0.333333
1	1	0.539194	0.77565	1	0
0.6	0.95	3.38649	1.45096	0	0.85
1	0.85	0.881074	1.90264	0.2	0.85
0.4	1	2.40099	1.26022	0	1
0.214286	0.263158	3.66177	3.25574	0.052632	0.789474
0	0.65	4.85111	1.94	1	1
0.636364	0.888889	2.17648	1.37953	0	0.777778
1	1	0.630892	0.505507	0.2	1
0.6	0.95	3.09893	1.53037	0.3	1
0	0.833333	6.79468	1.619	0	1
1	0.85	0.54298	2.23531	0	1
0.416667	0.7	3.52055	2.22871	0.4	1
0.894737	1	1.33606	0.837786	0.05	1
0.888889	0.578947	0.878938	2.57409	0.333333	0.052632
0.5	0.4	4.14707	3.10693	0.05	0.95
0.2	0.5	4.25718	2.37299	0.85	0.6
0.777778	0.555556	1.67975	2.64557	1	0.777778
0.7	0.8	2.24507	1.66401	0	0.9
0.882353	0.5	1.36893	3.04733	0.846154	0.4
0.933333	0.95	2.10605	1.66627	0.4	1
0.714286	0.65	1.76741	2.14744	0.647059	0.6
0.8	0.9	1.96815	1.62352	1	0
0.6	0.277778	2.41049	3.89473	0	0.555556
1	0.7	0.979858	2.0696	0	0.9
1	0.9	1.23333	1.43555	0.5	0.3
0.625	0	2.46081	4.55767	0.25	0.666667
0.5	0	2.83686	3.17914	0	0.4
0.8	1	2.44117	0.332966	0	1
1	0.947368	0.803506	1.09407	0.947368	0
0.75	0.944444	2.32578	1.73207	0.6	1
0.166667	1	5.01873	0.674094	0.055556	0
1	0.8	1.01819	2.19526	0	0
0.25	0.272727	5.45037	2.63726	0.6	0.363636
1	0.8	0.907654	1.82089	0.894737	0.75
0.875	0.666667	1.26788	2.51075	0.866667	1
1	0.769231	1.65909	1.85262	0.95	0.230769
0	0.9	7.36444	1.43808	1	0.3
0.692308	0.6	1.93623	3.36069	0.05	0.8
0.571429	0.25	2.71029	3.69276	0	0
0.625	0.842105	2.26394	1.62389	0.15	0.052632
1	0.3	0.385162	3.43673	1	0
0.6	0.684211	2.46086	2.0404	0.444444	1
0.769231	0.8	2.4597	1.99369	1	1
1	0.75	0.527662	1.87132	0	1
0.333333	0.428571	2.86461	2.63809	0.266667	1
0	1	5.70202	0.919434	0.95	1
1	0.85	1.64508	1.74028	0	1
0.857143	1	1.4463	1.40258	0	0
0.857143	0.111111	1.15681	5.42287	0.95	0.777778
0.75	0.5	1.53609	2.83025	0.111111	0.25
0.857143	1	1.58166	0.614808	0.055556	1
0.25	0.222222	3.79329	3.92438	0.85	0.722222
0.5	0.75	3.0831	1.68955	0.3	1
1	1	0.500242	0.524779	0.9	1
0	0.266667	7.15438	3.00301	0	0.866667
0.8	0.714286	1.57308	1.68181	0.058824	1
0.8	0.714286	2.67648	2.4277	0.294118	0
0.818182	0.846154	3.56845	1.75977	0.2	0
0.25	0.363636	4.3125	4.51319	0.85	0.727273
0.8	0.5	1.72343	2.90795	1	0.6
0	0.666667	5.1371	3.31603	0.05	0
0.090909	0.166667	4.02409	3.79873	1	1
0.625	0.166667	2.14752	4.83641	0.15	1
0.272727	0.5	3.25727	2.11479	0	1
1	0.4	0.449608	3.16647	1	1
0.5	0	1.2005	4.7786	0.05	0.75
0.777778	0.333333	2.33434	3.02205	0.9	1
0.9	0.666667	1.35172	3.10994	1	0
1	0.733333	0.508132	1.97293	0.111111	0.8
0.6	0.944444	3.30952	1.4073	0.058824	0.5
0.777778	0.666667	1.82832	1.82844	0	0.111111
0.25	1	4.71296	0.830412	0.7	0.1875
0.333333	1	4.46504	1.0866	0.95	0.125
0.625	0.85	6.0262	1.72709	0	0.95
0.571429	0.75	2.63731	1.84835	1	0.9
0.625	1	1.39884	0.824208	0.95	1
1	0.7	0.554374	2.31437	1	0.7
0.625	1	3.52643	0.63147	0	0
0.125	0.846154	4.54728	2.25235	1	1
1	1	0.245146	1.10705	0	0
1	0.85	0.983668	1.50602	1	1
0	0.866667	8.96716	1.66909	0	0.866667
0.428571	0	3.62389	5.06099	0	0.285714
1	0.894737	2.08606	1.44253	0.571429	0.631579
1	0.375	1.55975	3.33441	0	0.375
0.333333	0.2	3.18275	2.95241	0.5	0
0.5	0.777778	3.26998	1.72344	0.166667	0.888889
0.6	1	2.2104	1.02504	0	1
0	0.642857	4.15575	2.26232	1	0.642857
0.666667	0.166667	3.13329	6.80796	1	0.166667
0.75	1	1.58265	0.96765	0.2	0
1	0.6	1.44902	2.45567	0.714286	0.45
0	0	3.00459	4.70518	1	0.5
1	0.5	1.20837	2.71835	1	0.0625
0.333333	0.769231	6.24598	1.92475	1	0.923077
0.4	0.125	2.70328	5.08745	0.8	0
0.5	0.923077	2.43185	1.37476	0	0
0.6	0.833333	3.29012	2.05169	0	0
1	0.3	0.649108	3.03766	0.333333	0.5
0.6	0.75	2.484	2.19398	0	0
1	0.5	1.33556	3.6274	1	0.5
0.5	0.214286	2.6168	3.51708	0.833333	0
1	0.1	1.31166	3.84172	1	0.7
1	1	1.48136	1.76498	1	0
0.5	0	2.57211	4.43322	1	0
0.75	0.0833333	2.51839	4.24894	0	0.25
0	0.25	5.6719	4.24599	1	0.333333
0.666667	0.818182	1.92617	1.52267	1	0.0909091
0.75	0.2	1.91065	4.04443	0.866667	0.6
0.85	0.4	1.89571	3.22679	1	0
1	0.428571	1.28743	3.01396	0	0
0.529412	0.6	2.39648	2.85347	1	0
1	0.555556	1.61808	2.15685	0.5	0
0.928571	0.571429	1.6002	2.34524	1	0
0.529412	0.333333	2.95291	3.96555	1	0
0.4	0.75	2.77991	2.03033	0	0
0.9	1	1.46219	0.74679	0	0.25
0.714286	0.833333	1.34743	2.44132	0.583333	0
0.833333	0.571429	0.88209	1.86898	1	0
0.3	0	3.41338	5.41536	1	0
0.9	0	1.04639	3.96208	1	0
0.222222	0	2.97484	5.21405	0.875	0
0.15	0.333333	5.2871	2.72785	1	0
1	0.5	1.11079	2.59418	0.75	0
0.25	0.75	3.16975	1.08984	0	0
0.9	0.6	0.988332	1.86423	1	1
0.769231		1.30029		1
0.75		1.82103		0.1
0.764706		1.76596		1
0.85		1.28828		0.538462
0.5		2.98029		1
1		1.83052		1
0		8.57154		0.4
0.7		2.2616		1
1		0.901344		0.428571
0.85		1.52193		0.571429
1		1.04308		0
1		0.51805		1
1		0.470809		0
0.75		1.56817		0.416667
0.7		1.41269		1
0.947368		0.761946		0
0.866667		1.29335		1
1		0.528029		1
0.95		1.43522		1
1		0.873138		0.666667
1		0.749046		0.7
0.65		1.95758		0.444444
1		0.585468		0.545455
0		13.4752		1
1		0.747408		0.727273
1		0.354056		1
0.8		1.42556		1
1		0.496907		0.666667
0.857143		1.08611		1
1		0.606366		0
1		0.534254		0.8
0.333333		4.35494		0.666667
0.777778		1.09884		0.25
1		0.471149		0.111111
1		0.477616		1
1		0.514794		0.857143
1		0.751776		1
1		0.647898		0.166667
0.823529		1.63502		1
1		0.839412		0.5
1		0.304588		1
1		0.38636		0.857143
0.95		0.909744		0.571429
1		0.429322		0.571429
1		0.435817		1
1		0.590656		0.75
1		0.291617		0.666667
1		0.460541		1
1		0.377115		0
1		0.343048		1
1		0.634704		1
0.588235		2.74144		1
1		0.431583		1
0.8		1.26856		1
1		0.500538		1
1		0.619224		1
1		0.679272		0.2
1		0.533152		1
1		0.640704		1
0.875		1.19982		1
1		0.333973		0.8
0.5		1.8467		1
1		0.635148		0
1		0.576051		0
1		0.956916		1
1		0.545857		1
1		0.488822		0
1		0.786072		1
1		0.418578		1
1				0
