# Supplementary material for: CD4+ T cell-induced inflammatory cell death controls immune-evasive tumours
Source: Nature. 2023 Jun 14;618(7967):1033–40. doi: 10.1038/s41586-023-06199-x (PMC10307640; doi:10.1038/s41586-023-06199-x)
Supplement: Supplementary file 12 — Source Data Fig. 3 [file 41586_2023_6199_MOESM12_ESM.xlsx]

## Sheet: Fig.3f
Cells per mg tumour weight
		Dendritic cells	iNOS+ mono/macs	Mature Monocytes	Lymphocytes	Mature Macrophages	Neutrophils	Immature Monocytes
	NT	61.0295	1.07069	27.838	365.106	52.4639	16.0604	11.7776
		51.1136	0	26.8346	445.966	44.7244	33.2238	35.7795
		145.686	0	42.4917	843.764	106.229	133.545	97.1239
		76.896	0	63.8073	472.829	150.52	13.0887	40.9021
		68.8302	0	24.8553	669.182	87.9497	30.5912	74.566
		121.482	2.58473	111.143	620.335	160.253	28.432	245.549
	day 2	60.0591	7.50739	55.0542	132.631	87.5862	645.635	262.759
		86.1635	0	71.8029	402.096	129.245	210.622	294.392
		85.5065	5.70044	28.5022	464.586	182.414	165.313	493.088
		75.1421	0	63.0224	467.82	162.404	48.4788	392.678
		39.0124	0	40.6379	398.252	128.416	24.3828	182.058
		52.9038	0	58.3766	437.824	131.347	31.0126	195.197
	day 5	51.136	51.136	206.767	126.728	155.631	28.9029	491.35
		107.782	154.644	285.858	351.464	271.799	154.644	1016.9
		113.482	168.267	238.704	313.054	301.315	250.443	571.324
		65.9338	76.2359	206.043	105.082	133.928	115.384	325.548
		51.3228	69.9856	128.307	97.9799	137.638	132.973	545.888
		113.31	231.153	308.204	317.269	244.75	240.218	811.302
	day 8	11.1926	24.7835	77.5485	189.474	29.5803	7.19522	59.1607
		14.976	214.656	494.209	314.497	329.473	149.76	978.434
		71.5767	235.782	298.938	442.092	261.045	147.364	648.401
		18.5255	33.3459	489.073	207.485	288.997	766.955	51.8713
		71.503	53.6272	1048.71	393.266	655.444	625.651	131.089
		17.3799	4.34497	643.056	217.249	325.873	951.549	13.0349

## Sheet: Fig.3h
% iNOS expressing monocytes				% iNOS expressing neutrophils
NT	CVT	CVTI		NT	CVT	CVTI
0.76	7.5	19.13		1.04	2.6	3.025
1.75	3.26	15.87		0	2.64	4.64
1.77	12.38	15.47		1.23	2.56	5.246
1.19	17.1	19.32		0.8	4.92	7.93
0.5	19.3	37.9		1.82	6.1	9.24
0	17.8	18.24		0	7.8	14.9
		32.03				10.82

## Sheet: Fig.3i
HCmel12 CRISPR ctrl survival upon CD4 ACT with out without Innate immune stimulation ("I")
days	NT	CVTI	CVT
25	1
29	1
34	1
38	1
100		0
100		0
100		0
100		0
100		0
100		0
100		0
100		0
100		0
100		0
100		0
34			1
39			1
39			1
48			1
48			1
54			1
55			1
55			1
57			1
71			1
96			1
100			0

## Sheet: Fig.3k
% iNOS expressing monocytes				% iNOS expressing neutrophils
NT	CD4 ACT	CD4 ACT+α-IFNγ		NT	CD4 ACT	CD4 ACT+α-IFNγ
2.23	18.3	5.24		0.18	3.71	1.13
1.5	19.8	9.03		0.11	4.8	1.31
0.99	22.5	13.1		0.18	3.32	1.79
0	32	5.44		0	9.68	1.69
1.34	20.9	8.11		0.47	5.14	1.59
	19.4	7.71			6.82	1.09
	20.2	5.83			10	1.55

## Sheet: Fig.3l
HCmel12 CRISPR ctrl survival upon CD4 ACT with out without IFNg blockade
Days	NT	CD4 ACT	CD4 ACT + anti-IFNg
17	1
22	1
22	1
22	1
22	1
22	1
24	1
25	1
27	1
29	1
36	1
43	1
64		1
100		0
100		0
100		0
100		0
100		0
100		0
100		0
100		0
100		0
100		0
27			1
41			1
55			1
57			1
64			1
69			1
71			1
80			1
100			0
100			0
100			0
100			0
