# Supplementary material for: CD4+ T cell-induced inflammatory cell death controls immune-evasive tumours
Source: Nature. 2023 Jun 14;618(7967):1033–40. doi: 10.1038/s41586-023-06199-x (PMC10307640; doi:10.1038/s41586-023-06199-x)
Supplement: Supplementary file 13 — Source Data Fig. 4 [file 41586_2023_6199_MOESM13_ESM.xlsx]

## Sheet: Fig.4c
HCmel12 Ciita-KO and Jak1-KO survival upon CD4 ACT with or without iNOS-inhibition via L-NIL
Ciita-KO						Jak1-KO
days	NT	CD4 ACT + PBS	CD4 ACT + L-NIL			days	NT	CD4 ACT + PBS	CD4 ACT + L-NIL
17	1					26	1
24	1					29	1
26	1					20	1
62		1				29	1
100		0				29	1
100		0				34	1
100		0				34	1
62			1			52		1
69			1			74		1
64			1			52		1
100			0			100		0
100			0			100		0
100			0			100		0
100			0			100		0
100			0			100		0
100			0			100		0
100			0			100		0
100			0			100		0
						100		0
						40			1
						45			1
						55			1
						62			1
						62			1
						45			1
						52			1
						59			1
						59			1
						64			1
						100			0
						100			0

## Sheet: Fig.4e
% cell death HCmel12 mouse cell lines
Ciita-KO
NT	IFNγ	SNAP	TNFα	IFNγ+ TNFα	SNAP + TNFα
6.74	7.85	31.84	12.9	68.2	60.4
5.76	8.73	37.98	15.99	59	73.19
6.51	9.24	36.82	18.96	63.3	60.2
Jak1-KO
NT	IFNγ	SNAP	TNFα	IFNγ+ TNFα	SNAP + TNFα
4.5	5.88	41.2	12.24	7.49	47.27
6.89	6.32	47.29	14.27	6.42	66.23
	6.54	51.48	10.01		57.11

## Sheet: Fig.4f
% cell death human cell lines
A375
NT	IFNγ	SNAP	TNFα	IFNγ+ TNFα	SNAP + TNFα
7.32	10.35	13.75	12.41	37	40.5
6.57	8.23	13.48	12.8	35.5	39.4
5.22	6.78	15.26	12.87	31.5	38.4
SKmel28
NT	IFNγ	SNAP	TNFα	IFNγ+ TNFα	SNAP + TNFα
12.66	18.41	28.2	32.4	41	49.5
16	23.6	24.1	29.4	38.2	58.1
18.3	19.22	30	27.9	43.1	53.3
MaMel04
NT	IFNγ	SNAP	TNFα	IFNγ + TNFα	SNAP + TNFα
10.21	17.91	18.26	24.4	34.1	44.5
12	20.83	21.58	24.5	33.4	46.3
10.47	17.99	19.96	21.68	37.8	42.6
MaMel102
NT	IFNγ	SNAP	TNFα	IFNγ+ TNFα	SNAP + TNFα
17.45	18.45	30.58	19.63	19.85	36.61
17.68	20.31	27.89	20.81	17.59	30.52
16.78	15.34	26.41	19.22	15.19	31.17
