# Supplementary material for: CD4+ T cell-induced inflammatory cell death controls immune-evasive tumours
Source: Nature. 2023 Jun 14;618(7967):1033–40. doi: 10.1038/s41586-023-06199-x (PMC10307640; doi:10.1038/s41586-023-06199-x)
Supplement: Supplementary file 14 — Source Data Extended Data Fig. 2 [file 41586_2023_6199_MOESM14_ESM.xlsx]

## Sheet: ED2b
% transferred cells out of total CD4/CD8
Peripheral blood
transferred	CD4				CD8
31k	1.47	2.42	2.12	2.38	1.05	11	45.5	16.5
125k	4.75	3.56	3.75	0.58	71	29	49.2	19.6
500k	4.9	2.44	4.3	2.99	86	71.5	73.9	39.8
2mio					31.7	20.7	76.7	69.8
Lymph node
transferred	CD4				CD8
31k	0.31	0.52	1.15	1.31	0.041	0.66	4.26	2.39
125k	1.51	0.86	1.17	0.59	10	3.37	6.25	1.31
500k	2.74	1.16	0.93	2.91	15.8	22.8
2mio					15	3.74	2.56
Spleen
transferred	CD4				CD8
31k	0.57	4.41	4.84	3.93	0.039	11	36.2	17.5
125k	4.58	5.92	6.95	2.33	38.3	27.9	42.1	25
500k	8.7	8.29	1.56	4.14	50.2	51.7
2mio					18.4	30.1	13.6

## Sheet: ED2d
Tumour growth curves B16, CD4 vs CD8 ACT (mean diameter in mm)
day	NT				CD4 ACT							CD8 ACT
0	0	0	0	0	0	0	0	0	0	0	0	0	0	0	0	0
4	0	0	0	1.25	4	1	1.5	0.5	0	0	0	1.5	0	0	0	0
6	0	0.5	0	1.75	6	2	2.5	1	0	0	1.5	3	0	1	0	0.5
7	0	2.5	0	2.5	7	3.75	5	1.5	0	0	3	4.75	0	3.5	1.5	1.5
9	0	3.5	0	4	9	4	5.75	3.25	1	0	4.5	5	0	4.5	2	2.5
11	0.5	4.25	0.5	6.25	11	4	5.75	3.75	2	0	4.75	6.5	2	4.75	3.25	4.25
13	1.25	7.25	1.5	6.5	13	4	7.25	4.75	3.25	0	5.25	6.5	4	5	3.25	5.25
15	4	9.25	2.5	8.25	15	3.5	6.75	4.5	4	0.5	5.75	6.5	4.5	5.5	4.5	4.25
17	5	11.5	4.5	11.25	17	4	5.5	5	4	2	6	6.5	5.25	6	4.75	4.5
19	7	13.25	5.5		19	3.75	5.25	4.5	4	3.25	4.5	6	5.25	6	4.25	4.5
21	9		6.75		21	2.75	5	4.5	3.75	4.75	4.75	5.75	4.75	5.75	4	3.75
24	12.5		8		24	0	3.25	3.5	3.5	5.5	3.75	4.25	2.5	6.25	3.25	5.5
26			10.5		26	0	2	2	3.5	7	2	2.75	1.5	6	1.75	4
28			12.25		28	0	1.25	0	3.25	6.5	0	1.5	0	7.25	0	2.5
30						0	0	0	2	5.5	0	0	0	7.75	0	0
33						0	0	0	0	3.5	0	0	0	10.25	0	0
35						0	0	0	0	1.5	0	0	0	12	0	0
38						0	0	0	0	0	0	0	0	13.75	0	0
40						0	0	0	0	0	0	0	0		0	0
42						0	0	0	0	0	0	0	0		0	0
47						0	0	0	0	0	0	0	0		0	0
49						0	0	0	0	0	0	0	0		0	0
55						0	0	0	0	0	0	0	0		0	0
58						0	0	0	0	0	0	0	0		0	0
61						0	0	0	0	0	0	0	0		0	0
68						0	0	0	0	0	0	0	0		0	0
75						0	0	0	0	0	0	0	0		0	0
82						0	0	0	0	0	0	0	0		0	0
89						0	0	0	0	0	0	0	0		0	0
96						0	0	0	0	0	0	0	0		0	0
100						0	0	0	0	0	0	0	0		0	0

## Sheet: ED2f
Tumour growth curves B16, therapy components (mean diameter in mm)
days	NT				CI					VT				CVTI
0	0	0	0	0	0	0	0	0	0	0	0	0	0	0	0	0	0
6	1.5	0.25	0	0	0.25	0.25	0	0	0	0	0.25	0.5	0	0	0.25	0	0.25
8	3.75	3.25	0	0	1.25	2.75	0.25	0	0	2.75	0.5	1	0	0	0.5	0	1
11	7.75	7	1.5	0.25	3	5.75	1.5	0.5	1.75	5.5	3	4.75	1	1	2	0	4.75
13	10	8.75	3	1.5	5	6.5	2.5	1	3	8	3.75	6	2.75	1.5	3.25	0	6
14	11	10.25	5	2.75	7	8	4	1	4.75	9	4.75	7.25	4	2	4.75	0	6.75
15	12	11.5	6	3.25	8.5	9.25	5	2.5	5.5	10	5.75	8.5	5	3.5	6.25	0.25	8
18	15	12	8.25	6.25	10.25	9.5	6.5	4.25	8.25	14.5	5.75		9.5	5	8.5	2	7.5
20		13		8.5	12		8.5	6.5	9.5		6.25		11.25	7.75	10.25	5	5.5
22		14		11			9	7.75	9.75				12.25		9.75	6.25	5.5
26		14.5		13			9	10.5	10.5						8	9.75	5.5
27		15		15			10	11	10.5		6.75			8.25	7.5	10
29							10.25	11.75	10.75		7.5			8.5	7	9	5
32							10.75	13.5	12		8.5			8	5	6.25	2.5
34							11	15	13.5		9.25			7.75	5	5.25	2
36							11.75		15		11.5			7	2	3.25	1
39							12.5							6.5	1	1.25	0
41														7.75	0	0	0
43														10	0	0	0
46														12	0	0	0
48														12.5	0	0	0
50															0	0	0
53															0	0	0
55															0	0	0
57															0	0	0
60															0	0	0
62															0	0	0
64															0	0	0
67															0	0	0
69															0	0	0
71															0	0	0
100

## Sheet: ED2k
Western Blot for TRP1 expression of HCmel12 CRISPR-ctrl and Hcmel12 Trp1-KO
Dotted areas indicate the blot's images included in the manuscript. Remaining samples have not been included in this manuscript.

## Sheet: ED2o
Tumour growth curves HCmel12 Ciita-KO (mean diameter in mm)
days [Experiment #1]	NT		CD4 ACT
0	0	0	0	0	0	0	0	0
6	0	0	0	0	0	1.25	0	0.1
8	0	0	0	0	0	2.5	0	0.5
10			0	0.1	0	3.25	0.1	1
13	2	2	0	1	2.5	4.5	0.5	2.5
15			0.1	1.5	3.5	6	1.5	3.75
17			1	2	5.25	7.25	2.75	5.25
20	6	8.5	2.5	2.75	5	7.25	4.75	5.5
22			3.25	4.5	5	6.5	6.25	8
24	9.75	11	4	6.25	3	5.75	5.5	7
27			5	8	3	5.75	5	7
29	14	15	5	8	1	5	4	6.5
33			5	6	0	2.5	3	6.25
36			4.75	5	0	0	0	5.5
39			4.25	0.1	0	0	0	5.5
42			4	0	0	0	0	5
45			3.5	0	0	0	0	6
48			3	0	0	0	0	6.5
50			2	0	0	0	0	7
52			2.5	0	0	0	0	7.5
55			2.5	0	0	0	0	9
57			1.5	0	0	0	0	11.5
59			1.5	0	0	0	0
62			1.5	0	0	0	0
64			1.5	0	0	0	0
66			1.5	0	0	0	0
69			0	0	0	0	0
100			0	0	0	0	0
days [Experiment #2]
0	0	0	0	0	0	0	0	0
10	0.5	0	2.5	2.5	0.5	0.5	0.5	0
12	1	2	3.5	4.5	1.5	2	0.5	0
14	3.5	4	5	6	2	3	1	0
18			9.5	9	4.5	7	2.5	2
21	9	9	10	9.5	5	8	4	4.5
25			9.5	10	4.5	9.5	7	5.5
27	13	10.5	9.5	10	5	6.5	8	5.5
31		15	9	9.5	5	4	8.5	6
34				9.5	3	0	7.25	5.5
38			8	8.5	0	0	6.25	4
41			8	8.25	0	0	5.5	3
46			8	3	0	0	5.5	0
49			7	2.5	0	0	5.5	0
53				2.5	0	0	4	0
56			3	3	0	0	4	0
76			2		0	0	15	0
87			0	2.5	0	0		0
100			0	0	0	0		0

## Sheet: ED2p
Tumour growth curves HCmel12 Trp1-KO (mean diameter in mm)
days [Experiment #1]	NT					CD4 ACT
0	0	0	0	0		0	0	0	0	0	0
7	0	0	0	0		0	0	0	0	0	0
12	2	2.5	2	0		2	2	0	2	0	0
14	2	2	2.5	0		2	3.5	3	3	0	0
20	3.5	7	8	1		3	9.5	3.5	8.5	4	4.5
22	4	9	10	2		4.5	10.5	2	9	6	6
25	7		13.5	5		4.5	11	2	9	5.25	8
28	8.5		15	8.5		5	15	2	10	8.5	10
33				15		7.5	15	2		12	10
36						9.5		2.5		13.5	11
39						13.5		2.5		15	12
42						17.5		2		17.5	13
46								3			16
50								4.5
54								6
59								8
83								16.5
days [Experiment #2]
0	0	0	0	0	0	0	0	0	0
6	0	0	0	0.75	0	0	0.75	0.75	0.75
8	0	0	0	3.25	0	0.25	2	2	1
11	1	2.5	0.25	5	0	1	3	3.5	2.5
12	1	2.75	1.75	6	0	2.5	3.5	3.75	3
13	4	2.75	1.75	6	0	3.5	4	4.25	4.75
14	5	3	4.75	6.25	0	4.25	4.5	4.75	5.25
15	6	4	7	7.5	4.25	5.25	4.75	4.75	5.5
18	8.5	5.5	8	11	6	6	6.5	6.75	6.75
20	10	8	12.75	12.5	6.75	7.5	6.75	7.5	8.25
22	11	13	13	13.75	9	8	7	8	9.25
26	16	13.5			10.5	7.25	7.5	7.5	10
27		15			12.5	6	8	7.5	10.25
29					15.25	5.75	9	8	10.75
32						5.75	8.25	8	12
34						5.75	8	8	13.25
36						7.5	7.75	8.5	15
39						7.75	8.75	9.75
41						8	10.5	10
43						9.25	11.25	10.25
46						10	12.25	11.25
48						13
50						14
50						14

## Sheet: ED2r
Tumour growth curves 75% HCmel12 CRISPR-ctrl + 25% HCmel12 Trp1-KO (mean diameter in mm)
days	NT					CD4 ACT
0	0	0	0	0	0	0	0	0	0	0	0	0	0
9	0	0.5	0	1	0	0	0	0	0.5	0.5	0	0	0
13	1	1.25	0	1	0	1	1.5	1	0.75	1	0	0.5	0
15	3	3	0	4	0.5	2	2.5	2	1.5	2.25	0	0.5	0.5
19	9	7	0	5	2	3	4.5	5	2	4	2	3.5	2.5
22	14	8	0	9	3	3	7	6	3	5.5	4	5.5	3.5
27	18.5	17.5	4.5		6.5	3.5	5	3	1.5	5	6	11	6
30			7.5	19	9.5	2	2	3	1	5	8	9.5	5
34			13.5		13.5	2	1.5	4.5	0	0	9.5	10	5.5
37			18		16.5	2	0	5.5	0	0	10	10.5	4.5
41						1.75	3	6	0	0	12.5	14.5	4
44						3	2	6	0	0	17	17	4.5
49						2.5	3.5	8.5	1	0			5
53						2	3		1	0			3.5
57						1	1	10	2	0			4
60						0	0		2	0			4
69						0	0		4	0			3
77						0	0		11.5	0			3
86						0	0			0			0

## Sheet: ED2t
Tumour growth curves; HCmel12 CRISPR-ctrl + CD8 depletion (mean diameter in mm)
days	NT					CD4 ACT						CD4 ACT + anti-CD8
0	0	0	0	0	0	0	0	0	0	0	0	0	0	0	0	0
10	0	0	0	0	0	0	0	1	0	0	0	1	2	0.5	0	0
12	0	0	1	0	1	0.5	0.5	3.5	0.5	0	3	4	4	2	0	0.5
14	0.5	0	3	2	3	1.5	2	4.5	1	0	4	5	5	3.5	0	1
18	2.5	0.5	5	4	8.5	4	5.5	8	2	2	5.5	6.5	10	6	1	2
21	10.25	3	9.5	10.5	12.5	4.5	5	7	3.5	5	5	9	11.5	7	4	7
25	13.5	8.25	13	14		0	2	8.5	6	6	8	8.5	8	4.5	5.5	12.5
27		11.5				0	0	8.25	7	7	6.5	7.5	6	5	6.5	13
31						0	0	6	5	5	7	6.75	4	0	7	13.75
34						0	0	6.5	4.5	5	4.5	4.5	0	0	7.25	13.5
38						0	0	5	0	3	5	0	0	0	5	12.25
41						0	0	3		0	6.5	0	0	0	3.25	10
46						0	0	0	0	0	6	0	0	0	0	10.25
49						0	0	0	0	0	4	0	0	0	0	9.5
53						0	0	0	0	0	4	0	0	0	0	9.5
56						0	0	0	0	0	5.5	0	0	0	0	9
76						0	0	0	0	0	8.5	0	0	0	0	15
82						0	0	0	0	0	10	0	0	0	0
100						0	0	0	0	0
Survival; HCmel12 CRISPR-ctrl + CD8 depletion (mean diameter in mm)
Days	NT	CD4 ACT	CD4 ACT + anti-CD8
22	1
25	1
25	1
25	1
28	1
82		1
100		0
100		0
100		0
100		0
100		0
76			1
100			0
100			0
100			0
100			0
