# Supplementary material for: CD4+ T cell-induced inflammatory cell death controls immune-evasive tumours
Source: Nature. 2023 Jun 14;618(7967):1033–40. doi: 10.1038/s41586-023-06199-x (PMC10307640; doi:10.1038/s41586-023-06199-x)
Supplement: Supplementary file 15 — Source Data Extended Data Fig. 3 [file 41586_2023_6199_MOESM15_ESM.xlsx]

## Sheet: ED3c
Tumour growth curves HCmel12 CRISPR ctrl vs Jak1-KO, CD4 and CD8 ACT (mean diameter in mm)
CRISPR-ctrl
days	NT									CD4 ACT										CD8 ACT
0	0	0	0	0	0	0	0	0	0	0	0	0	0	0	0	0	0	0	0	0	0	0	0	0	0	0	0	0	0
6	0	0	0	0.5	0.5	0.5	0	0	0	0.5	0.5	0	0	0	0	0	0	0	0	1	0.5	0.5	0	0	0	0	0	0	0
8	0	0	0.5	1.5	1	0.75	0.5	0	0	1	1	0	0	0	0	0	0	0	0	1.5	1	0.5	0.5	0.5	0.5	0.5	0	0	0
10	0.5	0	2.5	2.5	2.75	1.75	0.5	0	0	2.5	2.75	0	0	0	0	0	0	0	0	2	1.5	1	1	1.5	1	0.5	0	0	0
12	1	0.5	3.5	4.5	4	1	0.5	0	0	3	3.75	0	0	0	2	2	0.5	2	1	2	2	1	1	3	3	1	0	0	1
14	2	2	4	6.25	6	2	0.75	0	0	4.75	4.5	1	0	0	2.75	2.5	2	3.5	2	2.5	1	1	1	3.25	3.5	2.5	0	0	0
17	4.5	5	6	9.5	9	5	1.5	0	0	6.5	7	3	1	0.5	5.5	5	4	4	3	2	1	2	2.5	4.5	5	4	1	0	0.5
19	6.25	10	8.5	11.5	14.5	7	2.5	0.5	0.5	4	5.5	4	2	1	6	3	4	4	4	2	1	3.5	5	4	5	5	3.25	0.5	1
22	8	15	10		17	11.5	3	3	2	2	6.25	6.5	3.5	3	7	4.5	5.5	6	5	0.5	0.5	4.5	6.5	3	3.5	5	5.5	3	3
24	10		14			12	4	5	5	0	5	7.5	5	4.5	4	3	4	6	3	0.5	1	4	6.5	3	4	5	6.25	4	5
27	12					13.5	5.5	6.5	7	0	4.75	8	5	5	3	1.5	2	6.5	3.5	0.5	0.5	4	7	2.5	4	3	5	5	6.5
31						15	10	7	10	0	5	7	4	6	2	0	0.5	6	2	1	0.5	3	6.25	2.5	4	3	4.5	6	8
34							13.5	11	15	0	4	6	4	6	0	0	0	5.5	2	1	0	4	5.5	2	4	0	4.5	5	5
37								14.5		0	3	0	0	5	0	0	0	9	1	0.5	0	4	7	1	3	0	0	4	4
41										0	1	0	0	0	0	0	0	13	0	0.5	3	4.75	8.5	1	3	0	0	0	0
45										0	0	0	0	0	0	0	0	13.5	0	0	5	5	10.5	0	2	0	2	0	0
49										0	0	0	0	0	0	0	0	16.5	0	0	6	5	12.5	0	1	0	5	0	0
54										0	0	0	0	0	0	0	0		0	0	6	6		0	1	0	6.5	0	0
59										0	0	0	0	0	0	0	0		0	0	6	6.75		0	1	0	10	0	0
83										0	0	0	0	0	0	0	0		0	0	7.5	10		0	0	0		0	0
91										0	0	0	0	0	0	0	0		0	0	12			0	0	0		0	0
102										0	0	0	0	0	0	0	0		0	0				0	0	0		0	0
Jak1-KO
days	NT						CD4 ACT									CD8 ACT
0	0	0	0	0	0	0	0	0	0	0	0	0	0	0	0	0	0	0	0	0	0	0	0
6	0.5	0	0	0	0	0	0	0.5	0	0.5	0	0	0	0	0	0.5	0.5	0.5	0.5	0	0	0	0
8	1	0.5	0.75	0	0.5	0	0	1	0.5	1	0.5	0	0	0	0	1	1	1	1	0	0	0	0
10	2	1.5	1.5	0.5	0.5	0	0.5	2.25	1	2.5	0.75	0	0	0	0	2	2	2	2	0.5	0	0	0
12	4	3	3	0.5	0.5	0	2.5	4	3	4.5	1	0	0	0	0	4	4	3.75	3.75	1	0	0	0
14	5.5	4.5	4.25	1	0.5	0	3	6.5	4	6	3	0	0.5	0	0	5	5.5	4.5	5	2.5	0	0	0
17	8.25	7.5	7	4	2	0.5	4.5	6	5	8.5	5.5	1	1.5	0	0	6	7.25	7	7.25	4	1	0.5	0
19	10	9.5	9	5.5	4	0.75	5	6	5	7.75	6.5	3	3.5	0.75	0.75	6.75	8	7	6.75	4.5	3	0.75	0.5
22	12	13.5	13	7.5	7	3.5	6	5.5	5.5	8.5	8	5	5.75	2	3	7.5	6	7.25	7	5	6	3	1
24	12.5	16.5	15	10	9	5	7	6	4	7.25	8	6	7	4	4.5	7	6	7.25	7	5	7	5	2.5
27				14.5	12.5	7.75	8	5	3	6.25	6	5.75	7.5	5	6	6.5	6.5	8	9	4.75	7	5.5	3
31					18.5	11	8	5	0	5.5	6	7	7.5	7.25	4	9	10	9	12	6	8	7	4
34						15	6	4	0	5	5	4	6.75	6	4	11.5	13.5	11	16	9	6	7.75	4
37							5	2	0	0	3	0	5	5	0	14	15	14		10	6	8	4
41							5	0	0	0	0	0	0	0	0	18		18		12	10.5	10.25	5
45							3	0	0	0	0	0	0	0	0					13	13	13	7.25
49							5	0	0	0	0	0	0	0	0					13.75	13	16	8.5
52							8	0	0	0	0	0	0	0	0						16.5		10
57							14	0	0	0	0	0	0	0	0								13
60								0	0	0	0	0	0	0	0
67								0	0	0	0	0	0	0	0
73								0	0	0	0	0	0	0	0
85								0	0	0	0	0	0	0	0
94								11.4	0	0	0	14	0	0	0
100									0	0	0		0	0	0

## Sheet: ED3g
% transferred OT-II/OT-I cells out of total CD4/CD8
OT-II	OT-I
2.82	27.6
1.32	44.5
1.2	11.3
0.47	60.5
0.84	28.2
0.99	41.3
0.78	29
3.03	88.4
0.69	46.2

## Sheet: ED3i
Tumour growth curves HCmel12 Jak1-KO OVA, OT-II and OT-I ACT (mean diameter in mm)
days	NT						OT-II ACT						OT-I ACT
0	0	0	0	0	0	0	0	0	0	0	0	0	0	0	0	0
5	0	0	0	0	0	0	0	0	2	0	0	0	0	0	0	0
8	0	0	0	1	0.5	0	0	0	2	0.5	3	0	3	2	1	0
11	2.5	3	1	1.5	2	1	2	3.5	3	1	3.5	1.5	3	2.5	2.5	1.5
13	4	3.75	1.5	2	3	2	3.25	4	3.25	3	4	2.5	3.75	3	3	3.5
15	5.25	5	3.5	2.5	3	3	4	5.25	4	3.5	4.5	3.5	4	3	3	3.5
17	5	5	3.5	3.5	4.5	4.5	3	5.25	4	4.5	4.5	3.5	5	3.5	3.25	4
20	7	6.25	3.75	3.5	5.75	5	3	5	4.5	4.5	4.5	2.5	4.5	3.5	3	3
22	8	7.5	4.5	3.75	7.5	6	2	5	5.5	4.5	3.5	1.5	4.5	3.75	3.5	4
25	9.5	9.25	4.5	4	8	7.5	2	5	5.5	4.5	3.5	1.5	5	4	3	4
27	10.5	10.5	4.75	4.5	10.5	7.5	2	4.5	6.5	4.5	3.5	1	4.5	4	3	4
29			5.25	6	11.5	8.25	0	4.5	5	4.5	3.5	1	5.5	4	3.5	5
32			7	7.5		9	0	3	5	4	3.5	0	5.5	4	4	5
34			8.75	8.75		10.75	0	3	4.25	4	4.75	0	5.5	4	4	5
36			11	10.5			0	1	4	2.25	5	0	6	5	4.5	5.25
38							0	0	3	1	5.5	0	6	5.5	5.25	5.5
40							0	0	1.5	0	6.5	0	6	6	5.5	6.5
42							0	0	1.5	0	8	0	6.5	6	6	6.5
44							0	0	1.5	0	9.75	0	6.5	7	7.25	6.5
47							0	0	1.5	0	10.5	0	7.5	7	8	6.5
49							0	0	1	0		0	7.75	7	9	7.5
53							0	0	1	0		0	8.5		10.5	9.5
55							0	0	0.75	0		0	8.5			9.75
57							0	0	0.5	0		0	9.25			11
60							0	0	0	0		0	10.5
75							0	0	0	0		0
81							0	0	0	0		0
85							0	0	0	0		0
89							0	0	0	0		0
93							0	0	0	0		0
100							0	0	0	0		0
