# Supplementary material for: CD4+ T cell-induced inflammatory cell death controls immune-evasive tumours
Source: Nature. 2023 Jun 14;618(7967):1033–40. doi: 10.1038/s41586-023-06199-x (PMC10307640; doi:10.1038/s41586-023-06199-x)
Supplement: Supplementary file 16 — Source Data Extended Data Fig. 4 [file 41586_2023_6199_MOESM16_ESM.xlsx]

## Sheet: ED4d,e
Transferred CD4 and CD8 T cell density in HCmel12 CRISPR-ctrl and Jak1-KO tumours (cells per mm2)
ED6 d (CRISPR-ctrl)					ED6 e (Jak1-KO)
CD4 (IM)	CD4 (TC)	CD8 (IM)	CD8 (TC)		CD4 (IM)	CD4 (TC)	CD8 (IM)	CD8 (TC)
415.135	37.2576	1741.56	1064.5		35.0758	0	307.562	1.73815
128.978	3.52983	1488.47	273.562		101.745	2.32595	803.021	31.0043
118.315	6.7539	1433.21	1340.65		155.107	3.465	1071.46	35.9308
356.42	22.4623	2284.33	1314.05		200.068	0
353.552	27.4778	3558.32	555.052
191.271	9.44514	1598.02	831.173
111.156	8.58938	1096.76	471.941
137.374	1.91036

## Sheet: ED4g
Cell density, Arrest coefficient and Mean speed in a second TCRtg T cell model - OT-II and OT-I
Cell density (cells per mm2)					Arrest coefficient (%)					Mean speed (µm/min)
OT-II (IM)	OT-II (TC)	OT-I (IM)	OT-I (TC)		OT-II (S)	OT-II (T)	OT-I (S)	OT-I (T)		OT-II (S)	OT-II (T)	OT-I (S)	OT-I (T)
0	0	570.535	214.537		0.9	0.692308	0.875	0.307692		1.19868	1.92695	1.24694	3.38479
3.66469	0	919.923	35.6345		0.571429	0.95	0.272727	0.272727		2.99381	1.95681	5.30356	4.38534
0	0	172.773	27.5227		0.75	0.8	0.846154	0		1.87448	2.13269	1.31162	4.60045
6.16542	0	1153.34	2.78607		0.85	0.733333	0.666667	0.538462		2.07878	2.35139	2.61298	2.84093
10.1706	0	700.32	26.3463		1	0.769231	0	1		1.4141	1.6869	4.95921	1.00143
1.13837	0	1000.81	37.5322		0.411765	0.25	0.857143	0.642857		3.71363	4.3795	1.49238	2.34765
2.57566	0	1745.87	124.693		1	0	0.857143	0.666667		0.81501	6.11268	1.0258	1.79569
					1	0.1875	0.928571	0.333333		1.31251	3.6448	1.13	4.77421
					0.65	0.866667	0.5	0.333333		2.85865	1.8859	2.05094	2.78789
					0.2	0.9375	0	0.923077		3.57883	1.84022	3.92022	1.23635
					0.916667	0.875	0.285714	0.714286		1.53877	2.63254	4.11662	2.70878
							0.6875	0				2.9307	5.50357
							0.777778	0.333333				1.56782	3.15748
							0.555556	0.333333				3.40073	3.83348
							0.875	0				1.16396	8
							0.166667	0.166667				5.45464	5.94725
							0.75	0.166667				1.7905	4.72735
							0.615385	0.166667				2.26027	4.84279
							0.5	0.142857				3.9198	4.8904
							0.8125	0.416667				1.48619	3.15619
							0.571429	0.375				3.04606	3.04165
							0.2	0.222222				5.52001	4.08164
							0	0.416667				5.60481	3.03068
							0.333333	0.307692				3.20168	5.15171
							0.583333	0				2.82654	4.74511
							0.888889	0.333333				1.19655	3.30412
							0.9375	0.4				1.58869	3.31332
							0.8	0.615385				1.72927	2.70927
							0.8	0.333333				1.29809	5.03767
							0.3	0				4.62776	5.96353
							0.4	0.428571				3.58812	3.44057
							0.416667	0.2				3.98591	2.66073
							0.142857	0.5				6.20994	2.6513
							1	0.2				1.47271	4.02811
							0	0.2				7.16724	2.68544
							0	0				5.43374	4.75346
							0	0.5				5.22569	3.81188
							0.454545	0.4				3.45413	3.55342
							0	0.4				5.16599	4.97731
							0.222222	0				3.75331	4.30852
							0.272727	0				3.68393	8
							0.1	0.6				3.23309	1.85743
							0.571429	0				2.53733	4.10273
							0	0.1				6.18108	3.63798
							0.333333	0				4.08238	8
							0.166667	0.4				7.32252	2.94111
							0	0.2				4.13949	5.61797
							0	0.2				4.1271	5.05777
							0	0				8	3.5262
							1	0.4				2.44154	3.33977
							0.066667	0.142857				4.93764	7.76784
							0.333333	0.666667				3.28927	2.1516
							0.5	0.5				3.69373	3.60685
							0.166667	0.333333				3.16113	5.6729
							0.333333	0.714286				3.16635	2.04361
							0.214286	0.75				3.93514	2.60746
							0	0.166667				5.11062	5.11274
							0.142857	0.4				5.79247	6.75714
							0.214286	0.666667				4.33331	3.88971
							0.166667	1				4.88918	0.63261
							0.416667	0				3.55295	3.92393
							0.2	0.333333				4.22225	3.16093
							0.6875	0				2.84638	7.23354
							0.777778	0.166667				2.5538	5.51705
							0.8	0.833333				1.61792	1.82264
							0.166667	0.166667				4.03362	5.9041
							0.666667	0.5				2.34356	2.86306
							0.6	0				2.28887	5.40774
							0.8	0				2.14542	8
							0.384615	0				3.86535	7.60434
							0.266667	0				3.91835	4.20161
							0.25	0.5				3.9992	3.84671
							0.466667	0				3.24787	3.95452
							0.571429	0				3.6064	4.02389
							0.3	0.333333				4.28219	4.02518
							0.333333	0.666667				4.4786	2.095
							0.2	0				4.27549	5.94104
							0.25	0.166667				4.11055	6.86562
							0.125	0				4.52783	5.91228
							0	0				4.31698	5.13902
							0.357143	0.333333				3.56093	4.4777
							0.25	0.333333				4.29427	3.74279
							0.153846	0				3.48352	4.42505
							0.5	0.428571				2.87994	4.05667
							0.555556	0.888889				3.01335	1.59692
							0.111111	0.285714				5.52543	5.61476
							0.5	0.571429				2.42594	4.56835
							0.5	0.285714				4.83328	4.34092
							0.272727	0.571429				3.51459	4.1159
							0.333333	0.428571				2.89826	3.76951
							0.125	0.571429				4.43667	2.39797
							0.333333	0				3.6186	6.4869
							0.25	0				4.19654	5.29963
							0.076923	0.428571				5.72605	2.49635
							0	0.428571				5.86423	4.72056
							0.166667	0.285714				4.62509	4.50576
							0.1	0				4.32388	6.77988
							0.444444	0				3.01264	5.69353
							0	0				4.03847	5.55971
							0.5	0.285714				3.19909	3.70467
							0.2	0.285714				3.52871	3.93789
							0.25	0.714286				4.63057	2.18088
							0.3	0.428571				3.28874	5.35003
							0.25	0.363636				3.67145	4.94938
							0.142857	0.142857				5.31493	6.23964
							0.666667	0.285714				1.83166	4.2551
							0.125	0.142857				6.3561	4.08844
							0.5	0.142857				3.32036	4.4469
							0	0.285714				5.20927	4.59318
							0	0				3.38762	5.6804
							0.125	0.142857				7.19604	4.02052
							0.142857	0				5.18643	4.34416
							0.375	0.285714				5.26315	5.1703
							0.625	0.142857				2.2378	4.73096
							1	0.25				1.42723	6.07812
							1	0.625				1.75706	3.01395
							0.25	0.6875				2.75707	3.43595
							0	0.75				3.84983	2.32123
							0	0				4.66722	3.85517
							0.166667	0				6.13074	4.52605
							0.333333	0.875				4.08873	1.41161
							0.714286	0.166667				2.01131	5.00911
							0	0.4				3.78012	3.98323
							0.142857	0.4				4.64662	2.38604
							0.166667	0.6				5.16377	1.82158
							0.571429	0.625				2.83374	3.49028
							0.428571	0.466667				3.95824	3.70176
							0.428571	0.0833333				2.87542	5.13968
							0.833333	0.75				1.95046	2.09486
							0.5	0.125				2.69768	7.19658
							0	0.538462				6.05112	3.19651
							0.666667	0.875				2.19662	1.69813
							0.428571	0.636364				2.73506	2.8556
							0.5	0.625				3.43428	2.29123
							0.25	0				2.96593	6.0354
							0.166667	0.125				5.64844	6.57702
							0.333333	0.125				3.932	5.93281
							0	0.125				5.31512	4.69444
							0.666667	0				2.75111	6.1566
							0.666667	0				2.63216	3.6298
							0	0.625				6.0339	3.20959
							0.25	0.7				4.4375	2.29056
							0.333333	0.111111				3.65627	5.68924
							0.6	0.111111				3.28583	5.33113
							0.333333	0.0625				5.87889	5.66361
							1	0.666667				1.42288	2.75373
							0	0.142857				3.77512	4.8971
							0.2	0.555556				4.15251	2.29531
							0	0.222222				3.67397	5.05103
							0.4	0.333333				3.33218	4.14387
							0.6	0.846154				3.17756	1.95147
							0.4	0.222222				2.78449	6.19632
							0.2	0.153846				4.71548	5.54152
							0.5	0				2.90975	5.40346
							0.75	0.777778				2.18999	1.85009
							0.642857	0.461538				3.23348	4.2356
							0	0.111111				5.27215	6.579
							0	0.333333				5.75345	2.87154
							0.142857	0.222222				4.91195	4.93612
							0.45	0.777778				3.64072	1.83968
							0.3	0				3.87838	4.30684
							1	0.555556				1.1077	3.40132
							0.666667	0.111111				3.1994	4.49938
							0.4	0.111111				3.62794	5.79316
							0.45	0.3				3.6397	5.51681
							0.8	0.222222				2.61386	5.65168
							0	0.777778				6.92892	1.66258
							0.85	0.333333				1.84472	2.71082
							0	0.2				8	4.46581
							1	0.466667				1.53542	3.54886
							0.416667	0.2				3.60347	5.02234
							0.5	0.5				2.71769	3.21117
							0.45	0.3				2.9009	3.75425
							0	0.8125				8	2.75544
							0.1	0.5				5.52225	2.84218
							0.9	0.7				1.97273	2.90998
							0.857143	0.3				2.0903	4.10004
							0.8	1				2.23481	0.873168
							0.25	0.4				8	3.9889
							0.4375	0.3				3.83674	4.59734
							0.85	0.769231				2.28119	2.15918
							0	0.4				7.61256	2.764
							1	0				1.41733	5.44439
							1	0.2				1.61124	5.33171
							0.3	0.5				3.76253	2.9757
							0	0.5				4.82092	3.59317
							0.1875	0.8				5.26724	2.16037
							0.230769	0				4.48168	6.27624
							0.272727	0.5				4.67067	3.10415
							0.833333	0.636364				2.29874	2.5428
							0.533333	0.0909091				3.29629	4.29503
							1	0.545455				1.85736	2.86173
							0.1	0.6				5.95343	3.51165
							0.3	0.5				5.86921	3.3671
							1	0.272727				1.55042	3.93293
							1	0.6				1.94525	3.35107
							0.2	0.181818				6.67128	5.22789
							1	0.6875				1.98038	1.97714
							1	0.0909091				1.62453	4.46912
							0.8	1				2.42977	1.18489
							1	1				1.81879	1.19618
							1	0.733333				1.55641	2.39944
							0.95	0.142857				2.0122	5.12141
							0.85	0.818182				2.32873	1.98449
							0.6875	0.545455				2.76202	3.23475
							0.95	0.363636				2.33384	3.71631
							0.166667	0				5.63203	5.79583
							0.6	0				3.14669	6.01902
							0.571429	0.0833333				2.95557	6.4053
							0.444444	0.833333				3.5828	1.84291
							0.2	0.866667				6.71346	2.00033
							0.133333	0.0666667				4.07636	6.0165
							0	0.166667				6.09294	4.34208
							0.1	0.416667				6.1752	4.72483
							0.75	0.166667				2.99858	4.72044
							0.35	0.153846				4.73664	4.67418
							0.571429	0.428571				3.16199	3.4192
							0.666667	0.25				3.15807	4.77603
							0.95	0.0769231				1.81055	4.34572
							0.55	0.9375				2.91773	1.26966
							0.133333	0.333333				3.90704	3.25343
							0.0769231	0.666667				5.06355	2.14657
							0.166667	0.153846				3.21199	3.88114
							0.166667	0.416667				4.78578	4.60946
							1	0.5				1.48417	2.71692
							0.3	0.666667				5.99462	2.88881
							0	0				7.33824	6.1908
							0.125	0.25				4.79647	4.74512
							0	0.307692				6.9492	4.13678
							0.7	0.384615				2.89336	3.74649
							1	0.384615				0.69726	4.70236
							0.95	0.615385				1.52321	2.11439
							0.555556	0.375				2.72572	4.08323
							0.666667	0.4				2.41183	3.44719
							0.166667	0.153846				6.40416	4.77083
							0.642857	0.0769231				2.56706	5.88637
							0.333333	0.153846				4.66243	3.8683
							0.947368	0.428571				1.38834	3.80827
							0.833333	0.230769				2.64427	5.74164
							0.166667	0.142857				5.56654	4.53329
							0	0.357143				7.39974	5.99927
							0	0.857143				4.89764	1.802
							0.789474	0.357143				2.07733	5.26525
							0.0555556	0.285714				7.22928	4.51209
							0.857143	0.714286				1.73108	2.60481
							0.2	0.357143				5.23264	3.86539
							0.277778	0.785714				5.67869	2.09514
							0.222222	0.214286				5.89039	4.27919
							0.0625	0.142857				5.1692	4.3783
							0.722222	0.357143				2.74212	5.14052
							0	0.5				7.38936	2.93737
							0.5	0.785714				2.48189	2.5526
							0.588235	0.142857				2.99664	5.29685
							0.428571	0.142857				3.76897	4.64804
							0	0.214286				5.1793	4.72981
							0.764706	0.5				1.68694	4.02326
							0.5	0.0714286				2.73477	5.25644
							0.5625	0.4375				2.74454	3.54811
							0.75	0.214286				2.08552	3.3616
							0.3125	0.285714				5.0664	3.58159
							0.363636	0.714286				3.40292	2.24503
							0.25	0.214286				4.74384	3.92492
							0	0.357143				6.39756	4.66172
							0.333333	0				3.15894	6.73686
							0.428571	0.428571				4.01518	3.3094
							0	0.285714				5.81266	3.19497
							0.727273	0.214286				2.41153	3.69344
							0.3125	0.142857				4.26452	4.65736
							0.5625	0.642857				3.71398	2.52304
							0.25	0.142857				4.22804	5.26198
							0.363636	0				4.68556	6.07572
							0.5	0.0714286				3.34464	4.66799
							0.75	0.214286				2.20705	4.74733
							0.0666667	0.285714				6.441	5.79417
							0.533333	0.428571				3.76877	4.02722
							0.866667	0.714286				2.04802	1.55744
							0.0666667	0.0714286				5.91125	6.34974
							0.363636	0.928571				3.4005	1.19529
							0.571429	0.571429				4.1284	4.43601
							0	0.5				5.88373	5.45678
							0.272727	0.9375				3.59578	1.38136
							0.285714	0.266667				4.9501	4.68216
							0.272727	0.6875				4.99774	2.7025
							0.888889	0.0666667				1.46949	7.2405
							0.0769231	0				5.71889	6.86316
							0.230769	0.266667				6.2226	4.15988
							0.3	0.533333				4.20023	2.91724
							1	0.133333				1.19846	5.66063
							0	0.133333				3.90583	7.96422
							0.75	0.133333				3.05731	3.9998
							0.583333	0.333333				4.15945	5.93289
							0.166667	0.5				4.44149	3.50617
							0	0.133333				5.22994	5.60341
							0.833333	0.6				2.84777	2.79598
							0.111111	0.2				3.87696	4.76492
							0.166667	0.133333				5.53713	4.34129
							0.7	0.0666667				2.36556	4.49848
							0	0.333333				7.90908	5.8122
							0.272727	0.333333				3.62798	4.23936
							0.444444	0.2				3.64194	4.58534
							0.8	0.333333				2.35393	5.20481
							0.833333	0.333333				1.92563	4.16096
							0	0.0666667				6.87258	5.05229
							0.285714	0.4				5.06786	3.75405
							0.7	1				2.40392	1.1074
							0.1	0.5625				5.86007	3.09126
							0.666667	0.866667				2.93923	1.69742
							0.222222	0.266667				7.3482	5.78147
							0	0.2				3.91664	6.03408
							0.222222	0.0666667				5.16383	4.28541
							0.555556	0.2				2.01014	4.33912
							0.666667	0.333333				2.92402	4.07031
							0	0.866667				7.25256	1.67743
							0.111111	0.4				4.97567	3.57651
							0	0.0666667				6.5823	5.08151
							0	0.266667				6.04962	4.11179
							0.375	0.2				4.59389	4.89458
							0.166667	0.0666667				6.16458	5.68057
							0.333333	0.0666667				3.31501	6.31116
							0.857143	0.133333				1.54082	5.15756
							0.571429	0.4				4.44229	3.96048
							0.142857	0.9375				6.73758	0.99798
							0.142857	0.733333				4.4087	2.48795
							0.285714	0.2				4.06957	5.1535
							0.428571	0.333333				3.628	4.3309
							0.142857	0.533333				8	4.20197
							0	0.0666667				6.03564	5.09285
							0.285714	0.733333				4.23692	2.32153
							0.142857	0.733333				7.55214	2.33964
							0.428571	0.133333				3.24431	6.44346
							0	0.533333				6.80334	4.03691
							0.166667	0.266667				4.25312	4.64803
							0.333333	0.4				4.65613	3.39877
								0.466667					3.97892
								0.333333					4.38755
								0.2					5.37272
								0.8					1.7048
								0.266667					4.64865
								0.133333					3.9301
								0.333333					4.12664
								0.933333					1.27127
								0.6					3.62097
								0.533333					2.40339
								0.6					2.27984
								0.6875					3.07367
								0.333333					4.47245
								0.466667					2.99371
								0.8					2.15017
								0.333333					4.18261
								0.2					5.92852
								0.666667					2.25617
								0					5.37762
								0.2					3.42308
								0.3125					4.55114
								0.1875					5.59978
								0.1875					4.77515
								0.75					2.57047
								0.1875					5.06598
								0.6875					2.08032
								0.4375					4.69905
								0.3125					4.47302
								0.5625					2.84634
								0.5					4.34953
								0.1875					5.98886
								0.125					4.93918
								0.25					3.76566
								0.375					3.26422
								0.875					1.51387
								0.1875					4.84501
								0.375					5.05508
								0.9375					1.17118
								0.25					3.38106
								0.25					4.21916
								0.25					4.54587
								0.1875					6.00942
								0.3125					4.67654
								0.625					2.68205
								0.3125					6.18414
								0.8125					1.73946
								0.375					3.05427
								0.5					3.19407
								0.5					3.8838
								0.875					1.37455
								0.3125					3.98626
								0.625					3.4984
								0.5					4.46012
								0.25					4.93293
								0.3125					2.81748
								0.125					4.26124
								0.0625					6.48576
								0.125					5.31457
								0.3125					3.83538
								0.5					4.38718
								0.0625					6.04116
								0.3125					3.56671
								0.6875					2.21443
								0.0625					5.94346
								0.3125					3.52036
								0					6.06714
								0.125					4.02703
								0.5625					2.95045
								0.625					3.13908
								0.6875					2.29023
								0.25					3.95723
								0.1875					3.61175
								0					4.49357
								0.1875					6.60468
								0.4375					3.37457
								0.5					3.23824
								0.1875					4.53833
								0.3125					4.4942
								0.0625					5.66242
								0.3125					3.69175
								0.375					3.22178
								0.6875					1.81303
								0.3125					5.56474
								0.25					4.00261
								0.2					3.60937
								0					7.83504
								0					5.19914
								0.666667					1.94558
								0					5.51315
								0.5					4.72082
								0.142857					5.45633
								0.4					6.23268
								0					3.73925
								0.333333					3.60074
								0					4.75303
								0.125					4.50273
								0.333333					3.04124
								0.333333					2.20671
								0.666667					2.04751
								0					4.75634
								0					2.72912
								0.285714					3.58307
								0					4.11484
								0					4.64877
								0.555556					3.84169
								0.666667					1.81454
								0					4.28053
								0					6.31008
								0.4					5.7034
								0.333333					3.24796
								0.666667					2.4638
								0.666667					1.79863
								0.5					2.81113
								0					7.42944
								0.25					3.86315
								0					4.12524
								0.75					1.32392
								0.25					3.34682
								1					1.07189
								0.083333					5.72707
								0					3.49844
								0.25					3.47924
								0.25					4.2389
								0					5.75566
								0.25					2.37987
								0.75					1.58774
								0.5					2.80971
								0.25					2.28273
								0.25					4.61732
								0.25					2.76118
								0					4.50313
								0.461538					3.31687
								0.230769					4.22383
								0.25					3.18123
								0					5.27251
								0.25					4.31081
								0					4.54124
								0					4.8755
								0.125					5.37113
								0.25					3.7159
								0.25					5.06348
								0.5					2.14073
								0.75					1.54047
								1					1.44418
								0.166667					5.20583
								0					4.58931
								0					3.6165
								0.5					4.71415
								0.25					3.87274
								0					4.8829
								0.166667					3.27135
								0.25					3.33971
								0					5.85347
								0.25					2.57413
								0.2					5.73587
								0					5.14548
								0.5					4.34272
								1					1.82666
								0					5.01715
								0.5					2.43401
								0					3.63277
								0.5					2.27013
								0.75					1.93912
								0					7.1106
								0					6.54342
								0.5					2.76187
								0.5					2.12807
								1					1.34687
								0					5.23089
								0.6					2.1145
								0.6					2.24182
								0					5.33551
								0.4					2.47139
								0.2					3.42015
								0					5.26862
								0					6.32646
								0					7.47354
								0					4.73953
								0					4.38214
								0.6					2.31056
								0.6					1.57268
								0.6					3.42758
								0.2					3.32423
								0.2					7.0356
								0.2					4.8424
								0.4					3.59038
								0.2					2.9434
								0					4.67338
								0.4					3.17311
								0					4.09175
								0.4					3.02414
								0.2					4.29095
								0.2					3.1648
								0					6.65466
								0					5.38564
								0.4					2.91799
								0					3.43362
								0					2.62085
								0.2					3.3467
								0.4					4.77673
								0.4					4.49543
								0.2					4.50521
								0					4.88626
								0.2					4.15307
								0					5.16647
								0.2					4.36838
								0.6					4.01219
								0.2					4.49872
								0.8					1.67792
								0.2					5.10133
								1					1.50287
								0					8
								0.2					2.70498
								0.2					4.21618
								0.333333					4.27653
								0.5					2.17565
								0.166667					2.61482
								0.666667					2.10763
								0.166667					3.73141
								0.166667					3.98781
								0.166667					3.82112
								0					6.09612
								0.307692					3.78323
								0.666667					2.37097
								0					5.16756
								0.833333					1.94128
								0.833333					2.31319
								0					4.68016
								1					1.28254
								0.833333					1.71911
								0.5					2.6291
								0					3.71123
								0.333333					4.05013
								0.333333					3.36655
								0					5.26829
								0.285714					3.25789
								0.166667					3.42553
								0.333333					3.7779
								0.333333					2.82794
								0.333333					3.70082
								0.5					3.77965
								0					5.00477
								0					6.40728
								0					6.39114
								0.5					5.07992
								0					4.68221
								0.166667					3.32418
								0					5.16254
								0.166667					3.0954
								0					5.49515
								0					4.1816
								0.333333					4.53969
								1					2.0825
								0.5					3.01499
								0.5					4.02996
								0.166667					4.17612
								0.5					2.32369
								0.833333					1.36549
								1					2.03903
								1					1.24818
								0.857143					2.01305
								0.666667					2.27117
								0.285714					4.28641
								0.285714					4.85234
								0					4.80154
								0.785714					2.11188
								0.142857					3.98065
								0.428571					3.31265
								0.142857					5.14762
								0.3					4.57722
								0.285714					3.21131
								0.285714					6.39012
								0.111111					6.0486
								0					4.89172
								0.142857					3.95251
								0.125					5.1523
								0.142857					5.00391
								0.428571					3.27782
								1					1.49534
								0.142857					4.07872
								0					2.84382
								0.285714					3.91966
								0.428571					2.93896
								0.857143					1.72205
								0.375					3.82702
								0.125					4.18474
								0.2					4.0811
								0					4.75973
								0.214286					3.83248
								0.230769					4.4669
								0.375					2.94602
								0.75					2.0195
								0.125					5.31195
								0.5					3.05309
								0.125					4.69019
								0.375					3.3194
								0.25					5.64239
								0					4.45235
								0.375					4.52246
								0.25					3.83905
								0.125					4.45449
								0					6.24354
								0.875					1.87728
								1					1.12025
								0.875					1.724
								0.75					1.83725
								0.5					2.32564
								0.875					2.04402
								0.75					2.55383
								0.333333					3.77151
								0.777778					1.87216
								0.333333					4.0731
								0.222222					4.16256
								0.222222					4.83134
								0					6.23382
								0.333333					3.99779
								0.222222					4.38767
								0.3					5.059
								0					4.73252
								0.111111					5.34257
								0.222222					5.26151
								0.222222					4.63717
								0.222222					3.31142
								0.111111					5.4554
								0					4.58904
								0					5.26567
								0.222222					3.47177
								0.111111					4.13699
								0.666667					2.19369
								0					5.70709
								0.9					1.28692
								0.1					3.96543
								0					5.48767
								0.6					2.84222
								0					4.44127
								0.2					4.73397
								0.4					3.00603
								0					4.08596
								0.6					2.75969
								0.5					2.74616
								0.5					3.52339
								0.1					6.62322
								0.5					3.50087
								0.5					3.25909
								0.9					1.45396
								0.363636					3.47155
								0.090909					5.08323
								0.090909					5.28586
								0.090909					5.01781
								0.272727					4.19698
								0.363636					3.7741
								0.727273					2.23882
								0.333333					3.70877
								0.5					3.07255
								0.25					3.24997
								0.916667					1.87253
								1					1.76324
								0					4.69841
								0.333333					3.58903
								0.25					4.58773
								0.333333					3.83803
								0.166667					4.21223
								0.166667					3.92798
								0.25					4.41622
								0.25					4.57709
								0.25					4.91503
								0.083333					6.51582
								0.666667					2.97809
								0.307692					4.29544
								0.153846					4.28627
								0.230769					4.63186
								0.461538					3.47046
								0.153846					4.07063
								0.307692					4.10195
								0.076923					4.57412
								0.384615					3.03596
								0.307692					2.74279
								0.153846					4.16311
								0.230769					4.23933
								0.133333					4.82272
								0.071429					4.60612
								0.4375					2.91143
								0.285714					4.35142
								0.5					2.77841
								0.428571					3.54433
								0.928571					1.86647
								0.357143					3.65281
								0.285714					3.7612
								0.785714					2.10118
								0.714286					2.37356
								0.571429					2.33555
								0.214286					4.02935
								0.214286					4.91762
								0.142857					4.7328
								0.866667					1.46835
								0.333333					4.49245
								0.466667					3.03733
								0.133333					4.67216
								0.2					3.67655
								0.133333					4.9291
								0.6					2.85023
								0.466667					4.68988
								0.2					5.11282
								0.6					2.81908
								0.733333					2.24957
								0.666667					3.1696
								0.6					3.26487
								1					1.61548
								0.1875					3.95857
								0.1875					4.21207
								0.75					1.95208
								0.875					1.71191
								0.25					4.06277
								0.9375					1.92457
								0.375					2.72016
								0.9375					1.5609
								0.875					1.68782
								0.875					1.57523
								0.8125					1.53365
								0.3125					3.94214
								0.0625					4.31458
								0.6875					1.74483
								0.5625					2.73622
								0.6875					2.56253
								0.125					4.36939
								0.9375					1.86563
								0.3125					2.91908
								0.8125					1.96606
								0.25					4.15582
								0.5625					3.07773
								0.6875					2.45964
								0.875					1.72811
								0.875					1.6847
								0.75					2.20313
								0.625					2.26764
								0.875					1.56197
								0.8125					1.70162
								0.222222					5.41677
								0.125					6.13896
								0.5					2.25891
								0.125					5.44024
								0					4.06626
								0.142857					4.97985
								0.333333					3.73662
								0.166667					3.13102
								0					6.42258
								0.5					3.86794
								0.833333					1.48672
								0					7.4397
								0					5.94518
								0.142857					3.46232
								0.375					4.45768
								0					6.81282
								0					4.73072
								0.166667					4.16717
								0.538462					2.36673
								0.357143					3.07318
								0.6					2.66688
								0.25					3.65354
								0.944444					1.72564
								1					1.34007
