# Supplementary material for: CD4+ T cell-induced inflammatory cell death controls immune-evasive tumours
Source: Nature. 2023 Jun 14;618(7967):1033–40. doi: 10.1038/s41586-023-06199-x (PMC10307640; doi:10.1038/s41586-023-06199-x)
Supplement: Supplementary file 17 — Source Data Extended Data Fig. 5 [file 41586_2023_6199_MOESM17_ESM.xlsx]

## Sheet: ED5f
TRP-1 CD4 T cell density in CRISPR-ctrl vs Trp1-KO tumours
Cell density (cells per mm2)
CRISPR-ctrl (IM)	CRISPR-ctrl (TC)	Trp1-KO (IM)	Trp1-KO (TC)
36.5824	6.22629	19.345	4.02084
131.996	5.13344	31.675	1.04305
49.765	3.92702	8.9167	3.47403
		17.6285	0
		22.8816	2.32399
