# Supplementary material for: CD4+ T cell-induced inflammatory cell death controls immune-evasive tumours
Source: Nature. 2023 Jun 14;618(7967):1033–40. doi: 10.1038/s41586-023-06199-x (PMC10307640; doi:10.1038/s41586-023-06199-x)
Supplement: Supplementary file 18 — Source Data Extended Data Fig. 8 [file 41586_2023_6199_MOESM18_ESM.xlsx]

## Sheet: ED8b
Monocytes per mg tumour weight				Neutrophils per mg tumour weight
NT	CVTI	CVT		NT	CVTI	CVT
74.5671	414.816	187.891		2.5974	160.745	2.31214
152.569	144.335	574.279		6.08474	49.2771	15.0249
165.3	1464.19	1378.94		12.3428	117.984	25.116
58.7687	673.555	1065.25		72.8778	497.791	264.426
46.5438	672.034	594.691		12.6728	680.867	102.094
51.8293	1022.78	802.921		7.83972	209.114	63.0502
	803.435				366.532

## Sheet: ED8c
HCmel12 CRISPR-ctrl Tumour growth curves, treated with or without adjuvant Poly I:C and CpG (mean diameter in mm)
	NT				CVTI											CVT
0	0	0	0	0	0	0	0	0	0	0	0	0	0	0	0	0	0	0	0	0	0	0	0	0	0	0	0
6	0	0	0	0	0	0	0	0.1	0.1	0	0	0	0	0	0	0	0	0	0.1	0.5	0	0	0	0	0	0	0
10	0.1	0	0	0	0	0	0	2	0.5							0.1	0	0	1.25	2
11	1.5	0	0	0.1						0	0	0	0	0	0						0.5	0	0	0	0.1	0	0.5
13	2.5	0	0	0.1	0	0	0	3.25	1.5	0	0	0.1	0	0	0	0.1	2.5	0	2.5	3.25	1	0	0	0	1	0	1.5
15	3	0	0	0.5	0	0	0	4.5	2	0	0	1	0	0	0.5	0.5	2.5	0	3.25	4.25	2	0	0	0	1.5	0	2.5
18	4.75	0	0	2	0	0	0	6.5	3.5	3.25	1	3	0.1	0	1.5	2.5	4.5	0	4	5.5	3	0	0.1	0	2.5	0.5	3.25
20	6.75	0	0	2.5	0	0.5	0	7.25	3.75	4.75	2	3.75	0.5	0	2.5	3.75	5.25	0.1	5.5	7	3.75	0	1.25	0	2.5	1	3.75
22	10	0.1	0.1	4.5						4.75	2.5	5.25	1.75	0	3.5						4.75	0	2.25	0.1	3	2	5
23					2	2.5	0	7.75	3.5							5	6.5	0.5	5.25	7.25
25	12.5	1	1.5	6.5	2	4.5	0	8.25	4.25	4.75	4.25	4.25	3	0.1	5	5	6.5	2	6	6.25	5.5	0.1	4	1.5	3.5	3.25	5.5
27		2.75	2	9	2.5	6	0	6.75	3	4.5	6	4.25	3.75	0.5	5	5.5	8	2.5	6	6.25	5	1	5	2	4	4.5	5.5
29		4.5	3.25	11.5						4	7.75	3.5	5	1.5	4.75						4.25	2	6	2.75	4	5.25	5
30					4.25	7.75	3	6.5	0.1							5	8	4.5	6.25	8
32		6.75	5.5		4.25	7.75	3.5	5.75	0	3.5	7.5	3	4.75	2.5	3.5	5.75	8.75	6	6.5	9.5	2	3	7	4.75	3.5	5.25	4.75
34		9.5	7		5.25	5.75	4.5	4.25	0	4	5.5	2	4.5	3.25	3	6.25	9	7	6.75	10.5	1.5	4	6.5	6.75	3.75	3	4.5
36										4	4.5	1.5	3.75	4	2						1.5	4.5	5.75	7.5	3.5	2	4.25
37			10.25		5	5.5	4.5	2.5	0							7	10.5	9	7.75
39			12.5		4.25	5	4.25	1.5	0	3.5	4	1.5	3.5	5	1.5	8	12	7.5	9.5		1.5	5.75	3	8.5	3.75	1	5.25
41					3.75	1		0.5	0	3.5	2	0.1	2	3.5	0	6.5		7			2.5	5	1.5	8	3.75	1	6
43										3.5	0	0	1.5	2.5	0						4	4.25	0.1	8	4.5	0	7.5
44					1	0	3.75	0	0							8.25		6.5
46					0	0		0	0	3.5	0	0	0.1	2	0	9.25		5.25			5.75	0.1	2	6.75	5.5	0	9.5
48					0	0	3.75	0	0	3.5	0	0	0.1	1	0	10.25		5.5			6.75	0.1	4	5.5	6.25	1.5	10.5
50										3	0	0	0	0.1	0						8	0.1	4.75	4.5	7.5	2
51					0	0	3.5	0	0									7.5
53										3	0	0	0	0	0						10	0	7.25	4	9	3
54					0	0	3.25	0	0									11
55										3	0	0	0	0	0						12	0	8.5	0.1	11.25	3.5
57										3	0	0	0	0	0							0	10.5	0.1		4.5
58					0	0	1.5	0	0
60					0	0	0.1	0	0	2.5	0	0	0	0	0							0		0		5.5
62					0	0	0	0	0	2.5	0	0	0	0	0							0		0		6.25
64										2.5	0	0	0	0	0							0		0		7
65					0	0	0	0	0
67										2.5	0	0	0	0	0							0		0		7.5
68					0	0	0	0	0
69										2.5	0	0	0	0	0							0		0		8.5
71										2	0	0	0	0	0							0		0		10.5
73					0	0	0	0	0
74										1	0	0	0	0	0							0		0
76					0	0	0	0	0	0	0	0	0	0	0							0		0
78										0	0	0	0	0	0							0		0
80					0	0	0	0	0
81										0	0	0	0	0	0							3		0
83					0	0	0	0	0
85										0	0	0	0	0	0							3.5		0
88										0	0	0	0	0	0							5		0
90					0	0	0	0	0
91										0	0	0	0	0	0							6		0
95										0	0	0	0	0	0							7		0
96										0	0	0	0	0	0							9.5		0
100					0	0	0	0	0	0	0	0	0	0	0									0

## Sheet: ED8e
Contralateral HCmel12 CRISPR-ctrl Tumour growth curves, one tumour treated with Poly I:C and CpG
days	CVT + Poly I:C and CpG								CVT + PBS
	Mouse #1	Mouse #2	Mouse #3	Mouse #4	Mouse #5	Mouse #6	Mouse #7		Mouse #1	Mouse #2	Mouse #3	Mouse #4	Mouse #5	Mouse #6	Mouse #7
0	0	0	0	0	0	0	0		0	0	0	0	0	0	0
6	0	0.1	0	0.1	0.1	0.1	0.5		0.1	0.1	0	0.1	0.1	0.1	0.5
9	1.75	0.5	2	2	1.5	2	2.75		3	2	3	2	2	2.5	3.5
12	3.25	2.5	3	3.25	2.25	2.25	5.25		4.5	3	4	3.5	2.25	3	6
14	4	3.25	4	4	3.25	2.5	6.5		4.75	3.5	5.5	4	3.25	4.25	7.25
16	4.5	3	3.75	4.5	3.5	3	7		5.25	4	6.25	4.25	4.25	3.75	9
19	4.5	2.5	4.25	4.5	3.5	3.25	7.75		5.75	4.5	7	5.25	4.25	5	9.75
21	4.5	1	4.75	5	2.75	3.25	8.25		6	5	7	5	5	5	9
24	5	0.1	4	4	2	2	8		7	4	6.5	5	4.5	5	9
27		0	2	3.75	1	1	7.5			4	6	3.75	4	4	8.25
29	4.5	0	1	4	1	0	7.5		6	5	6	3.5	4	5	8.5
31	4.5	0	1	4	0	0	7		6	4.5	6	3.5	4	5	8.5
35	3	0	1	3	0	0	6.5		4.5	6	5.5	2.5	3	4.5	8.5
38	1.5	0	2.5	2.5	0	0	6		3.5	8	7	3.5	2.5	5.5	11
41	0.5	0	3.5	3	0	0	5.5		4	10.5	8	4.5	2	6.5	12.5
43	0.5		3.25	3.5	0	0	4.75		3.5		10	5.25	1.5	7.5	14.75
45	0.1		2.5	3	0	0			3		12.5	6.5	1	8
48	0.1		2	3	0	0			2.75		13.5	6	0.5	11
50	0		2	2	0				2.5		14.25	6.5	0.5
52	0			2.5	0				1.75			7.75	0.5
55	0			2.5	0				1.75			9.5	0.5
57	0			2.25	0				1.75			10.25	0.5
63	0			1.75	0				1			13.5	0.5
69	0				0				1				0.5
76	0				0				1				0.5
79	0				0				1				0
83	0				0				0.5				0
94	0				0				0				0
100	0				0				0				0

## Sheet: ED8g
Monocytes and Neutrophils per mg tumour weight upon CD4 ACT with and without IFNg blockade
Monocytes				Neutrophils
NT	CD4 ACT	CD4 ACT+α-IFNγ		NT	CD4 ACT	CD4 ACT+α-IFNγ
259.03	646.437	498.964		14.3537	63.3818	281.896
104.763	345.565	523.78		167.639	106.922	169.068
20.668	283.594	383.445		112.709	238.044	114.769
4.9	516.378	294.219		47.3705	229.4	101.033
171.818	486.741	395.176		83.2214	143.151	162.476
	449.046	1069.82			55.4036	103.893
	906.135	486.411			59.6968	276.377

## Sheet: ED8h
HCmel12 CRISPR-ctrl tumour growth curves upon CD4 ACT with and without IFNg blockade (mean diameter in mm)
First experiment
days	NT						CD4 ACT						CD4 ACT + anti-IFNg
0	0	0	0	0	0	0	0	0	0	0	0	0	0	0	0	0	0	0
10	0	2	1	3.25	1.5	1.5	0.5	2	2	3	2.5	2	2.5	0	1.5	2	3	1.5
12	0.5	5	2	6	6	6	0.5	4.25	4	5	5	4.5	3.5	0	4	6.5	4.75	4.25
15	3	6.25	2.75	8	9.5	8.5	1	5.25	5.5	7	7	5	6	0.5	6	6.5	7.25	5.25
17	5.5	8.5	3.5	9.5	13	9.25	3.25	5.75	5.25	7.25	9	6.5	8	3	7	8	8.5	6.25
20	8.25	11.25	4.5	12	15	10.5	5	6.5	4	7.25	9.5	5.75	6.5	4.5	7	9.5	7.75	6.25
22	10.75	13	6	13.25		10.5	5.25	5.75	0	7.25	8.5	6.25	6.5	5.25	6.5	10	9.5	6.25
24			8			12	5.75	5	0	7	8	6.25	6.5	6	6	7.5	10.5	5.5
27			12.5			17	6.25	4.25	0	5.25	7.5	5.75	8.25	4.75	5.5	7.5	12.5	4.75
29							8	4.5	0	4.75	6	6	9.5	5.5	4	7.25		4.25
31							5.5	4	0	4.75	6	6.5	9.5	5.5	3.5	6		4.5
34							4.5	4	0	3.25	4	4.75	9	3.75	3.5	6		4
36							3.75	3.5	0	3	3	3.25	11	3.5	4.25	7		4
38							3.75	3.25	0	2	2	3	11.5	3.5	5	8.25		3.75
41							3	3.25	0	0.5	0.5	0.5	14.75	4.5	5.5	10.5		4.5
43							3	3	0	0.5	0.5	0.5		5	6.5	10.5		6
45							2	2	0	0	0	0		4	6.5	11		6.25
48							1	2	0	0	0	0		3	8	11.25		9
50							1	2	0	0	0	0		3	8.5	12.25		11
52							1	2	0	0	0	0		3	9.5	13.5		11
55							2	1	0	0	0	0		3	12.5	13.5		14
57							2	1	0	0	0	0		3	12.25	13		16.5
59							2	1	0	0	0	0		3.5	11	12
62							3	0	0	0	0	0		3.5	15	10.75
64							4.5	0	0	0	0	0		3.5	16.5	10.5
66							5	0	0	0	0	0		2	19	10.5
69							5	0	0	0	0	0		2		11.5
71							5.5	0	0	0	0	0		2		12.5
73							6.25	0	0	0	0	0		2		13
76							6.5	0	0	0	0	0		0		13.5
80							7.5	0	0	0	0	0		0		14
83							8.25	0	0	0	0	0		0		17.25
87							8	0	0	0	0	0		0		19
91							9	0	0	0	0	0		0
94							9.5	0	0	0	0	0		0
97							10.25	0	0	0	0	0		0
99							11	0	0	0	0	0		0
101							12	0	0	0	0	0		0
Second experiment
days	NT					CD4 ACT					CD4 ACT + anti-IFNg
0	0	0	0	0	0	0	0	0	0	0	0	0	0	0	0	0
6	0	0	0	0	0	0	0	0	0	0	0	0	0	0	0	0
8	0	0	0	0	0	0	0	0	0	0	0	0	0	0	0	0
11	0	0.5	0	0	0.5	2	0	4	3.5	0	4.5	0.5	0.5	0	0	0
13	0.5	3	0	0	4	3.5	3	5	4.75	0	5	0.5	3	0	0	0
15	0.5	5.5	0	0	6	5	4.5	6	5.5	0	7	0.5	4.5	0	0	0
18	3.5	6	0	0	7	6	5.5	6	9	0	8	3.5	6	0	0	2.5
20	3.5	10	0	0	10	6.25	7	7.5	8.5	0	8.75	4.5	6.5	0.5	0.5	4
22	6.5	11.5	0	0	13	6	7.75	7	7	2	8.5	5	6	3	3.5	5
25	8		0	4		6.5	6.25	6	5.5	4.5	8.5	6	4.5	4.5	4.5	6.5
29	14.75		0.5	6		4.5	5	5	5	6.25	7.5	5.25	4.5	7	8	6
32	15.5		2.5	8		4.5	5	6	4.5	6	7	3.5	3.5	5.5	8	7
36			4.5	13		3	4	5	0	5.5	7	2	3	4	8	8
40			8	15		0	3	4.5	0	4	4	0	0	3	8.25	6.5
43			12	16		0	3	3.75	0	3	4	0	0	2	7.5	5.5
46						0	3.5	4	0	0.1	3	0	0	0.1	7.25	7.75
48						0	3	4.5	0	0	3	0	0	0	7.5	8.5
50						0	3	5	0	0	4	4	0	0	7.75	9.5
53						0	3	5	0	0	4	5	0	0	8	11
55						0	3	6	0	0	3.5	5	0	0	8.5	12
57						0	2	5	0	0	6	5	0	0	9.25	14.5
60						0	2	4	0	0	5	7	0	0	10.5
62						0	0	3.5	0	0	4	7.5	0	0	11.5
64						0	0	3	0	0	4	9	0	0	13
67						0	0	2	0	0	4	11.5	0	0	14.25
69						0	0	2	0	0	4	12.25	0	0	14.75
71						0	0	2	0	0	4	14.5	0	0	16
74						0	0	0	0	0	3.5		0	0
77						0	0	0	0	0	3.5		0	0
81						0	0	0	0	0	3.5		0	0
85						0	0	0	0	0	2		0	0
88						0	0	0	0	0	0		0	0
95						0	0	0	0	0	0		0	0
102						0	0	0	0	0	0		0	0
