# Supplementary material for: CD4+ T cell-induced inflammatory cell death controls immune-evasive tumours
Source: Nature. 2023 Jun 14;618(7967):1033–40. doi: 10.1038/s41586-023-06199-x (PMC10307640; doi:10.1038/s41586-023-06199-x)
Supplement: Supplementary file 19 — Source Data Extended Data Fig. 9 [file 41586_2023_6199_MOESM19_ESM.xlsx]

## Sheet: ED9b
HCmel12 Ciita-KO and Jak1-KO Tumour growth curves upon CD4 ACT with and without L-NIL (mean diameter in mm)
Ciita-KO
days	NT			CD4 ACT + PBS				CD4 ACT + L-NIL (first experiment)						days	CD4 ACT + L-NIL (second experiment)
0	0	0	0.1	0	0	0	0	0	0	0	0	0		0	0	0	0	0	0
6	0	0	1	0	0	0.5	0.1	0	0	0	0	0		6	0	0.5	0	0.1	0.5
8	0.5	0	2.5	0.1	0	1.5	1	0	0	0	0	0		8	0	2.25	0.1	1	1.5
10	2.25	0.75	3.25	0.5	0	2	2	0.1	0	1.5	0	2.75		10	0.1	3	1	1.5	2.5
13	3.75	2	5	1.5	0	3	3.5	0.5	0	3	0	3.75		13	1.5	3	2	2	4
15	6	3.75	7	2.5	0	3.75	4	1.5	0	3.5	0.1	4.75		15	2.5	3		1.5	4.75
17	7.5	5.25	9	3	0	5	5.25	2.75	0.1	5	1	6		17	3.5	3.25	2.5	1.5	6.25
20	9.5	6.5	11	3.75	1.5	6.5	5.75	4	1.5	5	2.5	6.25		20	5.5	3.75	4	2.5	7
22	10	9		5	2.5	7	5.75	4.75	2.25	4.5	4.5	6		22	7.25	3.75	4.5	3.5	6.5
24		11.5		6	3	7.25	5	5	3.25	4	6	5.25		24	9	3.5	5.25	5	6.5
27				6	3.5	6.75	4.75	4.75	3.75	4	7	6		27	8	3.25	6	4.75	5.25
29				4.5	4.25	6.25	4.75	5.5	4.75	3	8.25	5.25		29	5	2.5	5.25	5.5	5.25
33				4.5	4	6	4.25	5	4.25	2	7.5	4.25		33	4.75	2.5	5.25	3.5	4
36				2	3	5	3.5	4	3.5	1.5	7.25	5		36	0	2	3.75	3	3
39				0.1	2.5	5	3.25	3	3.25	0	6.5	4.5		39	0	0.1	3.5	3.5	2
42				0	2.5	4.75	3.25	0.1	0.1	0	5.5	3.5		42	0	0.1	2.5	4.25	2.5
45				0	3	5.25	3.25	0.1	0.1	0	3	3.5		45	0	0.1	0.5	4.25	3
48				0	3	5.5	3.25	0	0.1	0	3.25	4		48	0	0.1	0.5	4.5	3.75
50				0	3	6.25	3.25	0	0	0	4.25	4.5		50	0	0.1	0.5	2.5	4.5
52				0	3	7.25	3.25	0	0	0	5.25	5.5		52	0	0.1	0.5	0.1	5.25
55				0	2.5	9	2.75	0	0	0	6.5	6		55	0	0.1	0.1	0	6.5
57				0	2.5	9.5	2.75	0	0	0	6.5	7.25		57	0	0	0	0	7.5
59				0	2.5	10.5	3.25	0	0	0	7.25	8.25		59	0	0	0	0	8.25
62				0	2	14	2.75	0	0	0	7.5	7		62	0	0	0	0	8.75
64				0	1.5		2.5	0	0	0	9.5	9		64	0	0	0	0
66				0	1		2.5	0	0	0	11	10.5		66	0	0	0	0
69				0	0.1			0	0	0				69	0	0	0	0
76				0	0		1.5	0	0	0				76	0	0	0	0
86				0	0		0.5	0	0	0				86	0	0	0	0
93				0	0		0	0	0	0				100	0	0	0	0
100				0	0		0	0
Jak1-KO (first experiment)
days	NT		CD4 ACT + PBS						CD4 ACT + L-NIL
0	0	0	0	0	0	0	0	0	0	0	0	0	0	0
7	0	0	0	0	0	0	0	0	0	0	0	0	0	0
10	0.5	0	0	0	0	0.1	0	0	0	0	0	0	0	0
12	2.25	0.75	0	0	0.1	0.5	0.1	0	0	0.1	0.1	0.1	0	2
15	3.75	2	0	0	1.5	2	1.5	0	1	0.5	0.5	1.5	1	4.25
17	6	3.75	0	0	2.25	3	2.5	0.1	2.75	2	1	2	1.5	5.75
19	7.5	5.25	2	1.25	2.5	3.5	3.5	0.5	4.25	3.25	1.5	2.75	2	7.25
21	9.75	6.5	2.75	2.5	3.5	4.5	4.5	1.5	5.25	4	2	4	3.5	8.5
24	10	9	4.75	3.5	5.5	5.75	6.25	3	6.5	5.5	3.5	6.25	5.5	8.5
26		11.5	5.75	5.25	6	5.5	7	4	7.25	6	5	7.5	6.5	9
28			5.75		5	4.75	7	4.75	7.25	6.25	6	9	7.5	8.25
31			3	5.75	4	4.5	7	5	6.5	5.75	6	7.5	8.75	8
33			0.1	4	4	4.5	6.5	4.75	6	5.25	4.25	7.5	8.75	7.5
35			0.1	3.5	2.5	3	6	3.5	5.75	5	3.5	7.5	8.25	6.25
38			0.1	2.75	0.1	1.5	5	3.5	5	4.5	2.5	7.5	7.5	7.25
40			0.1	0.1	0.1	0.1	4.25	2.5	5	4.5	2	8	6	8.5
42			0.1	0.1	0	0.1	5.25	1.5	5	4.5	1.5	10	3.5	11.25
45			1.5	0	0	0.1	7.5	0	5	5.5	0.1	12.75	5	13
47			2	0	0	0.1	9.5	0	6	5.75	0.1		6.25
49			2.5	0	0	0.1	10.5	0	6.5	7	0.1		7.25
52			3.25	0	0	0	12.5	0	8	7	0.1		7.75
55			5.25	0	0	0		0	9.5	8.5	0		10.5
59			3.5	0	0	0		0	11	10.5	0
62			4.5	0	0	0		0	12.25	12.5	0
66			6.5	0	0	0		0			0
69			8	0	0	0		0			0
73			9.25	0	0	0		0			0
74			10	0	0	0		0			0
80				0	0	0		0			0
102				0	0	0		0			0
Jak1-KO (second experiment)
days	NT					CD4 ACT + PBS						CD4 ACT + L-NIL
0	0	0	0	0	0	0	0	0	0	0	0	0	0	0	0	0	0
6	0.1	0	0	0	0	0.1	0	0.1	0.1	0	0	0	0.1	0.1	0	0.1	0.1
10	0.5	0.1	0	0.5	0.1	1	0.5	0.5	0.5	0	0.1	0	0.5	1	0	0.5	1
13	1	1	0	3.75	0.5	3	1.75	3	1.5	1.5	1	1	1	2.5	1.75	2.25	2.75
15	1.5	2	0.1	6.25	1	4	2.75	3.75	2.75	2.5	1.75	1.75	2	3.5	2.75	3.5	4
17	3	3.5	1	8	2	5.75	4.25	5.75	3.75	3.25	3.25	3.5	3.25	4.75	3.75	4.5	5.25
20	4.25	4.5	2	10.5	3.5	7.5	6	6.75	5.5	4	5.25	6.25	5	6	5.25	6.5	7
22	6.75	7	2.75		4.5	8.5	6.5	7.25	6.25	5.5	6.25	7	5.75	6.75	6	4.75	7.75
25	9	8.5	4		5.5	8.25	5.5	7.5	6	6.5	7.5	8.5	6.25	7.5	6	4	4.5
27	10.5	10	5.5		7	8	5.5	6.5	6	6.5	7.25	4.5	6.5	6.75	6	3.5	4.5
29	13	12.5	7.5		9.5	7.5	5.25	5.75	5.25	5.75	5.75	4.5	6	6	5.25	2.5	3.25
31			8.5		11	7	3	5.5	5	5.5	5.75	3	6	5.75	5	0	3
34			10.5		14.5	4	0.1	3.5	3.5	4.5	4.5	2	5.5	3.75	5	0	0.1
36						3	0.1	2	3.5	5.25	2.5	1	5	4.25	5	0	0
38						1	0.1	0.1	2.5	5.25	1	0.1	5	3.5	6.5	0	0
41						0	0	0	0.1	4.75	0	0	5	3.25	8.75	0	0
43						0	0	0	0.1	4.25	0	0	6	4	10	0	1
45						0	0	0	0	5.75	0	1	6.5	5.75	10.5	0	3
48						0	0	0	0	6.25	0	3.5	6.75	7.25		0	4
50						0	0	0	0	7.5	0	5.25		9.25		0	5
52						0	0	0	0	8.5	0	6.5	6.75	11		0	6.5
55						0	0	0	0		0	7.5	7.5			0	7.25
57						0	0	0	0		0	9.5	8.75			0	8
59						0	0	0	0		0	11	10			0	8.5
62						0	0	0	0		0					0	10
64						0	0	0	0		0					0	12.5
100						0	0	0	0		0					0

## Sheet: ED9d
HCmel12 Jak1-KO tumour growth curves upon CD4 ACT with or without depletion of monocytes and neutrophils (mean diameter in mm)
First experiment
days	CD4 ACT + isotype						CD4 ACT + anti-CCR2						CD4 ACT + anti-Ly6G						CD4 ACT + anti-CCR2 + anti-Ly6G
0	0	0	0	0	0	0	0	0	0	0	0	0	0	0	0	0	0	0	0	0	0	0	0	0
5	0	0	0	0.1	0.1	0.1	0.1	0	0.1	0.1	0	0.1	0.1	0	0	0.1	0.1	0.1	0	0	0	0	0.1	0.1
10	0	0.1	2	3	1.5	3.5	2	0.1	3	3	0	1	4.75	0.1	1	2.5	2.5	2.5	0.5	2	0	0	2.5	3
12	0	0.5	2.5	4	1.5	4.5	4	0.1	4	4.5	0	2	6	0.5	2	3	3	4	2	3	0	3.5	4	4.25
14	0	0.5	3	5.25	1.75	4.5	4.25	1.5	5	5	0.1	2.5	7.5	1	2.5	3.75	3.75	4.75	2.25	3.5	0	4	4.25	5.5
17	1.75	1	4.25	6.25	3	6	5.5	2.5	6.5	6.5	0.1	4	8.5	2.25	3.75	5.75	5.75	6.5	3.75	5	1.75	5.5	5.75	7.25
19	2.5	1.5	4.75	6.75	4.5	6.5	6	3.25	7.25	7	1	5.25	7	4	5.25	6.5	6.5	7	5	5.5	2.5	5	6	7.75
21	4.25	2	5	7.25	5.25	6.5	6.75	4.25	8	7.75	2	6.5	5.5	4.75	5.5	6.5	5.75	7	6	5.25	4	4.75	6.5	8.25
23	6.25	2	3.5	6.25	5.75	6.5	7	5.25	7.75	5.5	3	7.25	5.75	5.5	5.75	5.75	5.75	5.75	6.5	3.5	4.5	4.5	6.5	8.25
25	6.5	4.25	3.5	5.25	6	6	5.25	5.75	4.25	4.75	4.75	7.75	5.5	7	6.25	5.25	5.25	5.5	7.25	3.5	4.25	4.5	5.5	7.5
31	4.25	6	2	4	4.75	4.5	4.75	6	3.5	2.5		6.5	5	6.25	4.5			3.75	6		4.25	4.25	3.5	5.75
33	4	6	2	2	3.5	2	4.5	5.5	3.5	2.25	5.75	3.5	3	6	4	2	2	0.5	4.25	2	4	1	3.25	4.5
36	3.75	5.5	0.5	0.5	3.25	0.1	3.75	4.75	3	2	5.25	2.25	0.5	5	3	0.5	0.5	0	2.75	0.1	2	0	2	4.25
40	1	4.75	0	0.1	2.75	0	3.5	1.5	0.5	0	5.25	0.5	0.1	2	0.5	0.1	0.1	0	5.25	0.1	0.5	0	0	1
42	0.1	3.5	0	0	3.25	0	2.75	1	0.1	0	5.25	0	0	0.1	0.1	0	0	0	6.5	0	0.1	0	0	1
47	0.1	0.5	0	0	4.5	0	2.5	2	0	0	2.5	0	0	0.1	0	0	0	0	10.5	0	0	0	0	3
50	0	0	0	0	5.5	0	2.5	2.5	0	0	1	0	0	0	0	0	0	0		0	0	0	0	4.5
54	0	0	0	0	7.5	0	1.5	4	0	0	0	0	0	0	0	0	0	0		0	0	0	0	6
59	0	0	0	0	10.75	0	1.5	7	0	0	0	0	0	0	0	0	0	0		0	0	0	0	7.5
66	0	0	0	0		0	0	13	0	0	0	0	0	0	0	0	0	0		0	0	0	0	8.75
70	0	0	0	0		0	0		0	0	0	0	0	0	0	0	0	0		0	0	0	0	10.25
73	0	0	0	0		0	0		0	0	0	0	0	0	0	0	0	0		0	0	0	0
76	0	0	0	0		0	0		0	0	0	0	0	0	0	0	0	0		0	0	0	0
Second experiment
days	CD4 ACT + isotype						CD4 ACT + anti-CCR2						CD4 ACT + anti-Ly6G					CD4 ACT + anti-CCR2 + anti-Ly6G
0	0	0	0	0	0	0	0	0	0	0	0	0	0	0	0	0	0	0	0	0	0	0	0
3	0	0	0	0	0	0	0	0	0	0	0	0	0	0	0	0	0	0	0	0	0	0	0
6	0	0.1	0	0.1	0.1	0.1	1	0.5	0.1	0.1	0.1	0	0.5	0.5	0	0.5	0.1	1	0	0.1	0.5	0	0.5
11	2.5	3	0.1	5	3.75	2.75	4.75	3	3.5	2.5	5.5	1.75	4.5	3.5	0.1	4.75	2.75	5.25	3	3.5	3	2.5	4.25
14	4.5	4	2	6.25	7	3.25	7.25	4.5	5.25	4.75	7	3.25	6.75	6.25	2.5	6.5	3.5	7.25	4.5	6	4.75	3.25	5.75
17	5.5	6	3.5	8	7.5	5			6.25	6.5	8.5	5	8	7.75	4	8	5	8.75	6	7.25	7	5.25	7.25
20	6.75	6	3.25	6.5	6	5.25	6	6.5	7.5	7.5	10	6.5	3.5	7.25	5	8.5			6.5	7.5	8	6.5	8
22	6.5	6	3	6.25	6	4.75	5.5	6.5	7.5	6.75	8	6.75	3	6.5	5.5	8.75	4		7.5	7.75	7.75	7.25	8
25	6.5	5.75	1.5	5.25	6	4.5	5.25	6.75	6.5	7	7	6.25	3	7	4.5	8.5	3	6	6.5	6.5	6.25	7.25	8
27	6.75	5.75	1	5.25	5.75	3.5	3	6.75	6.25	6.75	6.25	6.25	2	7.25	4	7.5	3	5.5	5.5	4	5.5	7	7.75
29	6.75	5.5	1	5	3.5	3.5	2	6.75	5.5	6.25	6.25	6.5	1.5	6.75	4	7.5	1	3.5	5.5	4	5.5	6.5	7.5
31	6	4.75	0.1	3	2	3.25	1	7	4.5	5.5	4.5	6.5	1	6.25	3	7	1	1.5	4.25	2	4.5	5.75	6.5
34	4	2	0.1	0.1	0.1	2.5	0	8	2.5	6	3.5	4.5	0	4.5	2.5	7	0	2.5	1	0.1	6.5	5.5	6
36	5	1.5	0.1	0	0	2.75	0	9.5	1	6.5	2.5	4.5	0	4.75	1	6	0	4	1.5	0.1	6.5	3.5	4
39	7	0.1	0.1	0	0	2.75	0		0.1	8.5	4.5	5.25	0	6.5	1	7	0	5.5	2	0	7.5	2	3.5
41	9	0.1	0.1	0	0	3.5	0		0	10	6.75	5.75	0	7.75	1	7.5	0	5.75	2.5	0	9	2.75	3.5
43	10.5	0	0.1	0	0	4.25	0		0	11.5	7.5	6.5	0	9.5	2	7.5	0	6.25	3	0	11.5	3.25	3.75
46		0	0	0	0	6.5	0		0		10.5	8	0	7.5	2.5	8	0	4	3.5	0		4.5	5.5
48		0	0	0	0	5.5	0		0		11.5	7.5	0	7.5	3	8.5	0	5.25	3.75	0		5.75	6.5
50		0	0	0	0	6.5	0		0			8	0	8.75	3	10	0	7	5	0		5.75	6.75
53		0	0	0	0	7.5	0		0			9.5	0	10	3.25		0	8.25	6.5	0		6.75	8.25
55		0	0	0	0	8.5	0		0			10.25	0		3.25		0	9	7.5	0		7.75	8.5
57		0	0	0	0	8.75	0		0				0		3.25		0	7.5	6.5	0		8	10.5
60		0	0	0	0	7	0		0				0		3.5		0	10.5	8.75	0		9.5
62		0	0	0	0	7.5	0		0				0		3.75		0		9	0		11
64		0	0	0	0	10.5	0		0				0		4.5		0		9.5	0
69		0	0	0	0		0		0				0		5.25		0			0
71		0	0	0	0		0		0				0		6		0			0
75		0	0	0	0		0		0				0		6.75		0			0
78		0	0	0	0		0		0				0		7		0			0
82		0	0	0	0		0		0				0		7.5		0			0
85		0	0	0	0		0		0				0		9.5		0			0
100		0	0	0	0		0		0				0				0			0

## Sheet: ED9e
% of monocytes and neutrophils out of CD45+ cells, 5 or 12 days after ACT and with or without neutrophil and monocyte depletion
CD4 ACT + PBS					CD4 ACT + anti-Ly6G
Mono d5	Mono d12	Neutro d5	Neutro d12		Mono d5	Mono d12	Neutro d5	Neutro d12
11.6	7.79	29	16.5		27.1	19.6	6.51	1.08
19	8.42	40.5	18.6		11.5	15.4	11.4	1.71
5.92	14.7	28.7	20.9		18.5	9.72	5.29	0.94
15.9	12.9	43	24		19	16.6	2.93	1.39
11.7	10.2	23.2	19.9		19.3	24.3
CD4 ACT + anti-CCR2					CD4 ACT + anti-Ly6G+anti-CCR2
Mono d5	Mono d12	Neutro d5	Neutro d12		Mono d5	Mono d12	Neutro d5	Neutro d12
1.32	10.4	61.7	19		7.39	23.2	18.3	3.78
6.11	19.5	37.2	27.6		0.43	22.1	5.2	1.56
0.26	21.8	19.5	18		14.5	20.6	5.65	1.28
4.06	11.4	47.1	15.5		6.08	25.4	16.1	2.84
4.39	7.33	47	18		5.6	20.4	11.6	1.78
6.06	10.6	36.5	27.1
